# Supplementary material for: Redetermination and absolute configuration of atalaphylline
Source: Acta Crystallogr Sect E Struct Rep Online. 2010 Jan 9;66(Pt 2):o252–3. doi: 10.1107/S160053680905449X (PMC2979734; doi:10.1107/S160053680905449X)
Supplement: Supplementary file 1 [file e-66-0o252-sup1.cif]

##############################################################################
###                                                                        ###
###        Electronic paper (Acta Crystallographica Section E)             ###
###                                                                        ###
##############################################################################
#                                                                            #
# This CIF contains the data in a paper accepted for publication in Acta     #
# Crystallographica Section E. It conforms to the requirements of Notes      #
# for Authors for Section E, and has been peer reviewed under the auspices   #
# of the IUCr Commission on Journals.                                        #
#                                                                            #
# Full details of the Crystallographic Information File format               #
# are given in the paper "The Crystallographic Information File (CIF):       #
# a New Standard Archive File for Crystallography" by S. R. Hall, F. H.      #
# Allen and I. D. Brown [Acta Cryst. (1991), A47, 655-685].                  #
#                                                                            #
# The current version of the core CIF dictionary is obtainable from          #
# ftp://ftp.iucr.org/pub/cif_core.dic. The current version number is 2.4.    #
#                                                                            #
# Software is freely available for graphical display of the structure(s) in  #
# this CIF.  For information consult the CIF home page http://www.iucr.org/  #
# cif/home.html                                                              #
#                                                                            #
# This file may be used for bona fide research purposes within the           #
# scientific community so long as proper attribution is given to the journal # 
# article from which it was obtained.                                        #
#                                                                            #
##############################################################################
                                             
data_global
_audit_creation_method     'form.cif (version 2.0)'
_journal_data_validation_number     ?
_journal_date_recd_electronic     2009-12-14
_journal_date_accepted     2009-12-17
_journal_name_full     'Acta Crystallographica, Section E'
_journal_year     2010
_journal_volume     66
_journal_issue      2
_journal_page_first     o252
_journal_page_last     o253
_journal_paper_category     QO
_journal_coeditor_code     SJ2714
_publ_contact_author_name     'Prof. Fun Hoong-Kun'
_publ_contact_author_address
;
      X-ray Crystallography Unit
      School of Physics
      Universiti Sains Malaysia
      11800 USM, Penang
      MALAYSIA
;
_publ_contact_author_email     'hkfun@usm.my'
_publ_contact_author_fax     '6 04 6579150'
_publ_contact_author_phone     '6 04 6577888  Ext. 3690'
_publ_section_title
;
Redetermination and absolute configuration of atalaphylline
;
loop_
    _publ_author_name
    _publ_author_footnote
    _publ_author_address
    'Hoong-Kun Fun'
;
      Thomson Reuters ResearcherID: A-3561-2009.
;
;     X-ray Crystallography Unit
      School of Physics
      Universiti Sains Malaysia
      11800 USM, Penang
      Malaysia
;
    'Chin Sing Yeap'
;
      Thomson Reuters ResearcherID: A-5523-2009.
;
;
      X-ray Crystallography Unit
      School of Physics
      Universiti Sains Malaysia
      11800 USM, Penang
      Malaysia
;
    'Suchada Chantrapromma'
;
      Thomson Reuters ResearcherID: A-5085-2009.
      Additional correspondence author, e-mail: suchada.c@psu.ac.th.
;
;     Crystal Materials Research Unit
      Department of Chemistry
      Faculty of Science
      Prince of Songkla University
      Hat-Yai, Songkhla 90112
      Thailand
;
data_I
_audit_creation_method     SHELXL-97
_chemical_name_systematic
;
1,3,5-trihydroxy-2,4-bis(3-methylbut-2-enyl)acridin-9(10<i>H</i>)-one
;
_chemical_name_common
;
atalaphylline
;
_chemical_formula_moiety     'C23 H25 N O4'
_chemical_formula_sum     'C23 H25 N O4'
_chemical_formula_iupac     'C23 H25 N O4'
_chemical_formula_weight     379.44
_chemical_melting_point     ?
_symmetry_cell_setting     Orthorhombic
_symmetry_space_group_name_H-M     'P 21 21 21'
_symmetry_space_group_name_Hall     'P 2ac 2ab'
loop_
    _symmetry_equiv_pos_as_xyz
    'x, y, z'
    'x+1/2, -y+1/2, -z'
    '-x, y+1/2, -z+1/2'
    '-x+1/2, -y, z+1/2'
_cell_length_a     5.08380(10)
_cell_length_b     15.0262(3)
_cell_length_c     24.6412(4)
_cell_angle_alpha     90.00
_cell_angle_beta     90.00
_cell_angle_gamma     90.00
_cell_volume     1882.35(6)
_cell_formula_units_Z     4
_cell_measurement_reflns_used     3145
_cell_measurement_theta_min     6.14
_cell_measurement_theta_max     64.85
_cell_measurement_temperature     100
_exptl_crystal_description     Block
_exptl_crystal_colour     Colorless
_exptl_crystal_size_max     0.40
_exptl_crystal_size_mid     0.21
_exptl_crystal_size_min     0.04
_exptl_crystal_density_diffrn     1.339
_exptl_crystal_density_meas     ?
_exptl_crystal_density_method     'not measured'
_exptl_crystal_F_000     808
_exptl_absorpt_coefficient_mu     0.738
_exptl_absorpt_correction_type     multi-scan
_exptl_absorpt_process_details     '(SADABS; Bruker, 2009)'
_exptl_absorpt_correction_T_min     0.7552
_exptl_absorpt_correction_T_max     0.9697
_exptl_special_details
;
The crystal was placed in the cold stream of an Oxford Cryosystems Cobra
open-flow nitrogen cryostat (Cosier & Glazer, 1986) operating at 100.0(1) K.
;
_diffrn_ambient_temperature     100
_diffrn_radiation_type     'CuK\a'
_diffrn_radiation_wavelength     1.54178
_diffrn_radiation_source     'sealed tube'
_diffrn_radiation_monochromator     'graphite'
_diffrn_measurement_device_type     'Bruker APEX Duo CCD area-detector'
_diffrn_measurement_method     '\f and \w scans'
_diffrn_detector_area_resol_mean     ?
_diffrn_reflns_number     11768
_diffrn_reflns_av_R_equivalents     0.0174
_diffrn_reflns_av_sigmaI/netI     0.0156
_diffrn_reflns_theta_min     6.14
_diffrn_reflns_theta_max     64.85
_diffrn_reflns_theta_full     64.85
_diffrn_measured_fraction_theta_max     0.992
_diffrn_measured_fraction_theta_full     0.991
_diffrn_reflns_limit_h_min     -5
_diffrn_reflns_limit_h_max     5
_diffrn_reflns_limit_k_min     -17
_diffrn_reflns_limit_k_max     17
_diffrn_reflns_limit_l_min     -28
_diffrn_reflns_limit_l_max     28
_diffrn_standards_number     0
_diffrn_standards_interval_count     ?
_diffrn_standards_interval_time     ?
_diffrn_standards_decay_%     ?
_refine_special_details
;
 Refinement of F^2^ against ALL reflections.  The weighted R-factor wR and
 goodness of fit S are based on F^2^, conventional R-factors R are based
 on F, with F set to zero for negative F^2^. The threshold expression of
 F^2^ > 2sigma(F^2^) is used only for calculating R-factors(gt) etc. and is
 not relevant to the choice of reflections for refinement.  R-factors based
 on F^2^ are statistically about twice as large as those based on F, and R-
 factors based on ALL data will be even larger.
;
_reflns_number_total     3145
_reflns_number_gt     3099
_reflns_threshold_expression     I>2\s(I)
_refine_ls_structure_factor_coef     Fsqd
_refine_ls_matrix_type     full
_refine_ls_R_factor_all     0.0251
_refine_ls_R_factor_gt     0.0248
_refine_ls_wR_factor_gt     0.0675
_refine_ls_wR_factor_ref     0.0678
_refine_ls_goodness_of_fit_ref     1.055
_refine_ls_restrained_S_all     1.055
_refine_ls_number_reflns     3145
_refine_ls_number_parameters     354
_refine_ls_number_restraints     0
_refine_ls_hydrogen_treatment     refall
_refine_ls_weighting_scheme     calc
_refine_ls_weighting_details
         'calc w=1/[\s^2^(Fo^2^)+(0.0452P)^2^+0.1806P] where P=(Fo^2^+2Fc^2^)/3'
_atom_sites_solution_hydrogens     geom
_atom_sites_solution_primary     direct
_atom_sites_solution_secondary     difmap
_refine_ls_shift/su_max     ?
_refine_ls_shift/su_max_lt     0.001
_refine_ls_shift/su_mean     0.000
_refine_diff_density_max     0.121
_refine_diff_density_min     -0.103
_refine_ls_extinction_method     'SHELXTL (Sheldrick, 2008)'
_refine_ls_extinction_coef     0.0020(7)
_refine_ls_extinction_expression
                                  'Fc^*^=kFc[1+0.001xFc^2^\l^3^/sin(2\q)]^-1/4^'
_refine_ls_abs_structure_details     'Flack (1983), 1280 Friedel pairs'
_refine_ls_abs_structure_Flack     0.05(13)
loop_
    _atom_type_symbol
    _atom_type_description
    _atom_type_scat_dispersion_real
    _atom_type_scat_dispersion_imag
    _atom_type_scat_source
    'C' 'C' 0.0181 0.0091
                         'International Tables Vol C Tables 4.2.6.8 and 6.1.1.4'
    'H' 'H' 0.0000 0.0000
                         'International Tables Vol C Tables 4.2.6.8 and 6.1.1.4'
    'N' 'N' 0.0311 0.0180
                         'International Tables Vol C Tables 4.2.6.8 and 6.1.1.4'
    'O' 'O' 0.0492 0.0322
                         'International Tables Vol C Tables 4.2.6.8 and 6.1.1.4'
_computing_data_collection     'APEX2 (Bruker, 2009)'
_computing_cell_refinement     'SAINT (Bruker, 2009)'
_computing_data_reduction     'SAINT (Bruker, 2009)'
_computing_structure_solution     'SHELXTL (Sheldrick, 2008)'
_computing_structure_refinement     'SHELXTL (Sheldrick, 2008)'
_computing_molecular_graphics     'SHELXTL (Sheldrick, 2008)'
_computing_publication_material
;
SHELXTL (Sheldrick, 2008) and PLATON (Spek, 2009)
;
loop_
    _atom_site_type_symbol
    _atom_site_label
    _atom_site_fract_x
    _atom_site_fract_y
    _atom_site_fract_z
    _atom_site_U_iso_or_equiv
    _atom_site_adp_type
    _atom_site_calc_flag
    _atom_site_refinement_flags
    _atom_site_occupancy
    _atom_site_disorder_assembly
    _atom_site_disorder_group
    O O1 0.33887(19) 0.33672(5) 0.16257(4) 0.0319(2) Uani d . 1 . .
    H H1O1 0.469(4) 0.3351(12) 0.1882(7) 0.049(5) Uiso d . 1 . .
    O O2 0.72372(18) 0.37879(5) 0.22397(3) 0.0312(2) Uani d . 1 . .
    O O3 0.90459(19) 0.77102(5) 0.22853(3) 0.0318(2) Uani d . 1 . .
    H H1O3 0.997(4) 0.8077(12) 0.2462(7) 0.044(4) Uiso d . 1 . .
    O O4 -0.06425(19) 0.56721(6) 0.06026(4) 0.0361(2) Uani d . 1 . .
    H H1O4 -0.139(5) 0.5215(14) 0.0460(8) 0.063(6) Uiso d . 1 . .
    N N1 0.6200(2) 0.63969(6) 0.18325(4) 0.0264(2) Uani d . 1 . .
    H H1N1 0.606(4) 0.6957(12) 0.1732(6) 0.038(4) Uiso d . 1 . .
    C C1 0.1336(2) 0.44827(8) 0.11088(5) 0.0273(3) Uani d . 1 . .
    C C2 0.3211(2) 0.42334(8) 0.14856(5) 0.0261(3) Uani d . 1 . .
    C C3 0.4921(2) 0.48690(7) 0.17304(4) 0.0251(3) Uani d . 1 . .
    C C4 0.6888(2) 0.46022(8) 0.21176(5) 0.0262(3) Uani d . 1 . .
    C C5 0.8448(3) 0.52966(8) 0.23719(5) 0.0269(3) Uani d . 1 . .
    C C6 1.0361(3) 0.50956(8) 0.27663(5) 0.0331(3) Uani d . 1 . .
    H H6A 1.074(3) 0.4477(10) 0.2852(6) 0.030(3) Uiso d . 1 . .
    C C7 1.1787(3) 0.57660(9) 0.29998(6) 0.0381(3) Uani d . 1 . .
    H H7A 1.318(4) 0.5600(11) 0.3267(7) 0.045(4) Uiso d . 1 . .
    C C8 1.1372(3) 0.66535(9) 0.28512(5) 0.0343(3) Uani d . 1 . .
    H H8A 1.240(4) 0.7140(12) 0.3021(7) 0.057(5) Uiso d . 1 . .
    C C9 0.9535(3) 0.68681(8) 0.24628(5) 0.0281(3) Uani d . 1 . .
    C C10 0.8034(2) 0.61840(8) 0.22173(5) 0.0259(3) Uani d . 1 . .
    C C11 0.4625(2) 0.57783(7) 0.15855(5) 0.0255(2) Uani d . 1 . .
    C C12 0.2744(2) 0.60509(8) 0.12029(5) 0.0274(3) Uani d . 1 . .
    C C13 0.1178(2) 0.53936(8) 0.09727(5) 0.0277(3) Uani d . 1 . .
    C C14 0.2289(3) 0.70240(8) 0.10748(6) 0.0319(3) Uani d . 1 . .
    H H14A 0.081(4) 0.7041(11) 0.0827(7) 0.049(5) Uiso d . 1 . .
    H H14B 0.184(3) 0.7325(11) 0.1402(7) 0.040(4) Uiso d . 1 . .
    C C15 0.4574(3) 0.74968(8) 0.08153(5) 0.0313(3) Uani d . 1 . .
    H H15A 0.544(3) 0.7170(10) 0.0517(6) 0.041(4) Uiso d . 1 . .
    C C16 0.5452(3) 0.83055(8) 0.09368(5) 0.0346(3) Uani d . 1 . .
    C C17 0.7648(4) 0.87331(12) 0.06276(8) 0.0536(4) Uani d . 1 . .
    H H17A 0.917(5) 0.8886(16) 0.0890(10) 0.087(7) Uiso d . 1 . .
    H H17B 0.829(4) 0.8328(14) 0.0332(8) 0.065(6) Uiso d . 1 . .
    H H17C 0.715(4) 0.9270(13) 0.0451(7) 0.053(5) Uiso d . 1 . .
    C C18 0.4364(4) 0.88686(9) 0.13869(7) 0.0469(4) Uani d . 1 . .
    H H18A 0.281(5) 0.8592(14) 0.1596(9) 0.071(6) Uiso d . 1 . .
    H H18B 0.563(6) 0.8967(17) 0.1648(10) 0.096(8) Uiso d . 1 . .
    H H18C 0.371(4) 0.9448(14) 0.1242(8) 0.063(5) Uiso d . 1 . .
    C C19 -0.0548(3) 0.38053(8) 0.08652(5) 0.0301(3) Uani d . 1 . .
    H H19A -0.048(3) 0.3304(11) 0.1104(6) 0.039(4) Uiso d . 1 . .
    H H19B -0.240(4) 0.4055(10) 0.0883(6) 0.042(4) Uiso d . 1 . .
    C C20 0.0167(3) 0.35223(7) 0.02981(5) 0.0312(3) Uani d . 1 . .
    H H20A 0.179(3) 0.3171(10) 0.0264(6) 0.037(4) Uiso d . 1 . .
    C C21 -0.1104(3) 0.37003(8) -0.01615(5) 0.0351(3) Uani d . 1 . .
    C C22 -0.0091(4) 0.33621(11) -0.06969(6) 0.0509(4) Uani d . 1 . .
    H H22A -0.149(5) 0.3035(14) -0.0897(8) 0.069(6) Uiso d . 1 . .
    H H22B 0.043(4) 0.3915(13) -0.0939(8) 0.061(5) Uiso d . 1 . .
    H H22C 0.179(5) 0.2984(15) -0.0653(9) 0.080(7) Uiso d . 1 . .
    C C23 -0.3525(3) 0.42646(13) -0.02079(7) 0.0520(4) Uani d . 1 . .
    H H23A -0.490(5) 0.3962(16) -0.0444(9) 0.083(7) Uiso d . 1 . .
    H H23B -0.312(6) 0.4882(19) -0.0386(10) 0.099(8) Uiso d . 1 . .
    H H23C -0.438(4) 0.4365(11) 0.0152(8) 0.050(5) Uiso d . 1 . .
loop_
    _atom_site_aniso_label
    _atom_site_aniso_U_11
    _atom_site_aniso_U_22
    _atom_site_aniso_U_33
    _atom_site_aniso_U_12
    _atom_site_aniso_U_13
    _atom_site_aniso_U_23
    O1 0.0368(5) 0.0218(4) 0.0370(5) -0.0033(3) -0.0036(4) -0.0006(3)
    O2 0.0342(5) 0.0199(4) 0.0395(5) 0.0001(4) -0.0059(4) 0.0012(3)
    O3 0.0387(5) 0.0210(4) 0.0357(4) -0.0020(4) -0.0080(4) -0.0015(3)
    O4 0.0340(5) 0.0337(5) 0.0406(5) -0.0034(4) -0.0116(4) 0.0020(4)
    N1 0.0280(5) 0.0194(5) 0.0318(5) -0.0012(4) -0.0023(4) -0.0003(4)
    C1 0.0269(6) 0.0283(6) 0.0266(5) -0.0036(5) 0.0034(5) -0.0033(4)
    C2 0.0280(6) 0.0228(5) 0.0275(5) -0.0009(5) 0.0051(5) -0.0020(4)
    C3 0.0253(6) 0.0234(5) 0.0266(5) -0.0007(5) 0.0032(5) -0.0022(4)
    C4 0.0271(6) 0.0234(5) 0.0280(5) 0.0009(4) 0.0023(5) -0.0008(4)
    C5 0.0286(6) 0.0229(6) 0.0290(6) -0.0007(5) 0.0010(5) -0.0014(4)
    C6 0.0396(7) 0.0238(6) 0.0358(6) 0.0027(5) -0.0084(6) 0.0009(5)
    C7 0.0438(8) 0.0299(6) 0.0405(7) -0.0008(6) -0.0164(6) -0.0005(5)
    C8 0.0402(7) 0.0271(6) 0.0356(7) -0.0038(5) -0.0096(6) -0.0039(5)
    C9 0.0324(7) 0.0222(5) 0.0298(6) -0.0015(5) 0.0004(5) -0.0027(4)
    C10 0.0261(6) 0.0254(6) 0.0263(6) 0.0013(5) 0.0012(5) -0.0011(4)
    C11 0.0245(6) 0.0234(5) 0.0285(6) -0.0012(5) 0.0028(5) -0.0016(4)
    C12 0.0254(6) 0.0261(6) 0.0306(6) 0.0000(5) 0.0001(5) -0.0003(5)
    C13 0.0255(6) 0.0295(6) 0.0281(5) -0.0004(5) 0.0012(5) 0.0012(5)
    C14 0.0286(7) 0.0269(6) 0.0403(7) 0.0007(5) -0.0047(6) 0.0011(5)
    C15 0.0329(7) 0.0300(6) 0.0310(6) 0.0029(6) -0.0039(5) 0.0032(5)
    C16 0.0325(7) 0.0297(6) 0.0414(7) -0.0017(5) -0.0116(6) 0.0106(5)
    C17 0.0408(8) 0.0440(8) 0.0759(12) -0.0058(7) -0.0023(8) 0.0237(8)
    C18 0.0621(10) 0.0288(6) 0.0497(8) -0.0040(7) -0.0127(8) -0.0037(6)
    C19 0.0311(7) 0.0291(6) 0.0300(6) -0.0058(6) -0.0005(5) -0.0009(5)
    C20 0.0338(7) 0.0245(5) 0.0353(6) -0.0031(5) 0.0022(5) -0.0027(5)
    C21 0.0413(7) 0.0318(6) 0.0323(6) -0.0113(6) -0.0007(6) -0.0002(5)
    C22 0.0705(11) 0.0481(8) 0.0341(7) -0.0124(8) 0.0028(7) -0.0042(6)
    C23 0.0417(8) 0.0680(11) 0.0465(9) 0.0000(8) -0.0128(7) -0.0005(8)
_geom_special_details
;
 All esds (except the esd in the dihedral angle between two l.s. planes)
 are estimated using the full covariance matrix.  The cell esds are taken
 into account individually in the estimation of esds in distances, angles
 and torsion angles; correlations between esds in cell parameters are only
 used when they are defined by crystal symmetry.  An approximate (isotropic)
 treatment of cell esds is used for estimating esds involving l.s. planes.
;
loop_
    _geom_bond_atom_site_label_1
    _geom_bond_atom_site_label_2
    _geom_bond_site_symmetry_2
    _geom_bond_distance
    _geom_bond_publ_flag
    O1 C2 . 1.3497(15) ?
    O1 H1O1 . 0.92(2) ?
    O2 C4 . 1.2725(14) ?
    O3 C9 . 1.3617(14) ?
    O3 H1O3 . 0.845(19) ?
    O4 C13 . 1.3651(15) ?
    O4 H1O4 . 0.86(2) ?
    N1 C10 . 1.3679(16) ?
    N1 C11 . 1.3695(15) ?
    N1 H1N1 . 0.880(17) ?
    C1 C2 . 1.3825(18) ?
    C1 C13 . 1.4114(17) ?
    C1 C19 . 1.5209(16) ?
    C2 C3 . 1.4254(16) ?
    C3 C11 . 1.4203(16) ?
    C3 C4 . 1.4393(17) ?
    C4 C5 . 1.4525(16) ?
    C5 C10 . 1.4026(17) ?
    C5 C6 . 1.4078(18) ?
    C6 C7 . 1.3679(19) ?
    C6 H6A . 0.973(15) ?
    C7 C8 . 1.3990(19) ?
    C7 H7A . 0.997(18) ?
    C8 C9 . 1.3754(18) ?
    C8 H8A . 0.99(2) ?
    C9 C10 . 1.4159(17) ?
    C11 C12 . 1.4041(17) ?
    C12 C13 . 1.3895(17) ?
    C12 C14 . 1.5137(16) ?
    C14 C15 . 1.5045(18) ?
    C14 H14A . 0.97(2) ?
    C14 H14B . 0.954(16) ?
    C15 C16 . 1.3285(18) ?
    C15 H15A . 0.986(16) ?
    C16 C17 . 1.497(2) ?
    C16 C18 . 1.501(2) ?
    C17 H17A . 1.03(3) ?
    C17 H17B . 1.00(2) ?
    C17 H17C . 0.95(2) ?
    C18 H18A . 1.03(2) ?
    C18 H18B . 0.92(3) ?
    C18 H18C . 1.00(2) ?
    C19 C20 . 1.5051(17) ?
    C19 H19A . 0.957(16) ?
    C19 H19B . 1.015(19) ?
    C20 C21 . 1.3311(19) ?
    C20 H20A . 0.982(17) ?
    C21 C23 . 1.499(2) ?
    C21 C22 . 1.505(2) ?
    C22 H22A . 0.99(2) ?
    C22 H22B . 1.06(2) ?
    C22 H22C . 1.12(3) ?
    C23 H23A . 1.02(3) ?
    C23 H23B . 1.05(3) ?
    C23 H23C . 0.999(19) ?
loop_
    _geom_angle_atom_site_label_1
    _geom_angle_atom_site_label_2
    _geom_angle_atom_site_label_3
    _geom_angle_site_symmetry_1
    _geom_angle_site_symmetry_3
    _geom_angle
    _geom_angle_publ_flag
    C2 O1 H1O1 . . 104.5(11) ?
    C9 O3 H1O3 . . 109.9(12) ?
    C13 O4 H1O4 . . 109.2(14) ?
    C10 N1 C11 . . 123.22(10) ?
    C10 N1 H1N1 . . 118.3(11) ?
    C11 N1 H1N1 . . 118.5(11) ?
    C2 C1 C13 . . 117.48(11) ?
    C2 C1 C19 . . 121.19(11) ?
    C13 C1 C19 . . 121.29(11) ?
    O1 C2 C1 . . 118.64(10) ?
    O1 C2 C3 . . 119.81(11) ?
    C1 C2 C3 . . 121.55(11) ?
    C11 C3 C2 . . 118.26(10) ?
    C11 C3 C4 . . 120.55(10) ?
    C2 C3 C4 . . 121.18(10) ?
    O2 C4 C3 . . 121.43(11) ?
    O2 C4 C5 . . 120.84(11) ?
    C3 C4 C5 . . 117.72(10) ?
    C10 C5 C6 . . 119.67(11) ?
    C10 C5 C4 . . 118.94(11) ?
    C6 C5 C4 . . 121.39(11) ?
    C7 C6 C5 . . 119.90(12) ?
    C7 C6 H6A . . 120.5(9) ?
    C5 C6 H6A . . 119.5(9) ?
    C6 C7 C8 . . 120.79(12) ?
    C6 C7 H7A . . 118.0(10) ?
    C8 C7 H7A . . 121.2(10) ?
    C9 C8 C7 . . 120.54(12) ?
    C9 C8 H8A . . 118.7(11) ?
    C7 C8 H8A . . 120.8(11) ?
    O3 C9 C8 . . 124.42(11) ?
    O3 C9 C10 . . 116.04(11) ?
    C8 C9 C10 . . 119.53(11) ?
    N1 C10 C5 . . 120.86(11) ?
    N1 C10 C9 . . 119.58(11) ?
    C5 C10 C9 . . 119.56(11) ?
    N1 C11 C12 . . 119.91(10) ?
    N1 C11 C3 . . 118.64(11) ?
    C12 C11 C3 . . 121.44(10) ?
    C13 C12 C11 . . 117.19(11) ?
    C13 C12 C14 . . 120.93(11) ?
    C11 C12 C14 . . 121.73(11) ?
    O4 C13 C12 . . 116.30(11) ?
    O4 C13 C1 . . 119.64(11) ?
    C12 C13 C1 . . 124.04(11) ?
    C15 C14 C12 . . 115.26(11) ?
    C15 C14 H14A . . 108.6(10) ?
    C12 C14 H14A . . 106.0(10) ?
    C15 C14 H14B . . 108.8(10) ?
    C12 C14 H14B . . 108.6(10) ?
    H14A C14 H14B . . 109.5(14) ?
    C16 C15 C14 . . 126.55(13) ?
    C16 C15 H15A . . 118.3(10) ?
    C14 C15 H15A . . 115.1(9) ?
    C15 C16 C17 . . 121.91(15) ?
    C15 C16 C18 . . 123.95(13) ?
    C17 C16 C18 . . 114.14(14) ?
    C16 C17 H17A . . 109.5(14) ?
    C16 C17 H17B . . 110.5(12) ?
    H17A C17 H17B . . 110.4(19) ?
    C16 C17 H17C . . 113.6(12) ?
    H17A C17 H17C . . 107.3(17) ?
    H17B C17 H17C . . 105.5(16) ?
    C16 C18 H18A . . 115.1(12) ?
    C16 C18 H18B . . 110.4(17) ?
    H18A C18 H18B . . 104.6(18) ?
    C16 C18 H18C . . 110.5(11) ?
    H18A C18 H18C . . 105.9(17) ?
    H18B C18 H18C . . 110(2) ?
    C20 C19 C1 . . 113.79(10) ?
    C20 C19 H19A . . 109.9(9) ?
    C1 C19 H19A . . 105.1(10) ?
    C20 C19 H19B . . 111.7(9) ?
    C1 C19 H19B . . 108.6(9) ?
    H19A C19 H19B . . 107.4(14) ?
    C21 C20 C19 . . 128.01(13) ?
    C21 C20 H20A . . 116.2(9) ?
    C19 C20 H20A . . 115.8(9) ?
    C20 C21 C23 . . 125.26(13) ?
    C20 C21 C22 . . 120.79(14) ?
    C23 C21 C22 . . 113.91(14) ?
    C21 C22 H22A . . 110.9(12) ?
    C21 C22 H22B . . 108.4(10) ?
    H22A C22 H22B . . 106.7(15) ?
    C21 C22 H22C . . 112.3(11) ?
    H22A C22 H22C . . 114.1(16) ?
    H22B C22 H22C . . 103.9(16) ?
    C21 C23 H23A . . 110.8(14) ?
    C21 C23 H23B . . 111.8(17) ?
    H23A C23 H23B . . 107(2) ?
    C21 C23 H23C . . 112.1(11) ?
    H23A C23 H23C . . 106.0(17) ?
    H23B C23 H23C . . 108.9(17) ?
loop_
    _geom_torsion_atom_site_label_1
    _geom_torsion_atom_site_label_2
    _geom_torsion_atom_site_label_3
    _geom_torsion_atom_site_label_4
    _geom_torsion_site_symmetry_1
    _geom_torsion_site_symmetry_2
    _geom_torsion_site_symmetry_3
    _geom_torsion_site_symmetry_4
    _geom_torsion
    _geom_torsion_publ_flag
    C13 C1 C2 O1 . . . . 179.51(10) ?
    C19 C1 C2 O1 . . . . 1.60(17) ?
    C13 C1 C2 C3 . . . . 0.19(17) ?
    C19 C1 C2 C3 . . . . -177.72(10) ?
    O1 C2 C3 C11 . . . . -178.11(10) ?
    C1 C2 C3 C11 . . . . 1.20(17) ?
    O1 C2 C3 C4 . . . . 1.42(16) ?
    C1 C2 C3 C4 . . . . -179.27(11) ?
    C11 C3 C4 O2 . . . . -177.79(11) ?
    C2 C3 C4 O2 . . . . 2.69(17) ?
    C11 C3 C4 C5 . . . . 3.05(16) ?
    C2 C3 C4 C5 . . . . -176.47(10) ?
    O2 C4 C5 C10 . . . . 178.75(11) ?
    C3 C4 C5 C10 . . . . -2.09(16) ?
    O2 C4 C5 C6 . . . . -1.00(18) ?
    C3 C4 C5 C6 . . . . 178.17(12) ?
    C10 C5 C6 C7 . . . . 0.6(2) ?
    C4 C5 C6 C7 . . . . -179.67(12) ?
    C5 C6 C7 C8 . . . . -0.1(2) ?
    C6 C7 C8 C9 . . . . -0.6(2) ?
    C7 C8 C9 O3 . . . . -178.45(13) ?
    C7 C8 C9 C10 . . . . 0.8(2) ?
    C11 N1 C10 C5 . . . . 1.65(17) ?
    C11 N1 C10 C9 . . . . -178.35(11) ?
    C6 C5 C10 N1 . . . . 179.57(11) ?
    C4 C5 C10 N1 . . . . -0.18(17) ?
    C6 C5 C10 C9 . . . . -0.43(18) ?
    C4 C5 C10 C9 . . . . 179.82(11) ?
    O3 C9 C10 N1 . . . . -0.96(16) ?
    C8 C9 C10 N1 . . . . 179.75(11) ?
    O3 C9 C10 C5 . . . . 179.04(11) ?
    C8 C9 C10 C5 . . . . -0.24(18) ?
    C10 N1 C11 C12 . . . . 178.53(10) ?
    C10 N1 C11 C3 . . . . -0.68(17) ?
    C2 C3 C11 N1 . . . . 177.81(10) ?
    C4 C3 C11 N1 . . . . -1.72(16) ?
    C2 C3 C11 C12 . . . . -1.39(16) ?
    C4 C3 C11 C12 . . . . 179.08(11) ?
    N1 C11 C12 C13 . . . . -179.03(11) ?
    C3 C11 C12 C13 . . . . 0.16(17) ?
    N1 C11 C12 C14 . . . . -3.44(17) ?
    C3 C11 C12 C14 . . . . 175.74(11) ?
    C11 C12 C13 O4 . . . . 179.87(10) ?
    C14 C12 C13 O4 . . . . 4.25(17) ?
    C11 C12 C13 C1 . . . . 1.35(18) ?
    C14 C12 C13 C1 . . . . -174.27(11) ?
    C2 C1 C13 O4 . . . . 180.00(10) ?
    C19 C1 C13 O4 . . . . -2.10(17) ?
    C2 C1 C13 C12 . . . . -1.53(18) ?
    C19 C1 C13 C12 . . . . 176.37(11) ?
    C13 C12 C14 C15 . . . . -119.77(13) ?
    C11 C12 C14 C15 . . . . 64.81(16) ?
    C12 C14 C15 C16 . . . . -136.97(13) ?
    C14 C15 C16 C17 . . . . -176.18(13) ?
    C14 C15 C16 C18 . . . . 3.8(2) ?
    C2 C1 C19 C20 . . . . -102.65(13) ?
    C13 C1 C19 C20 . . . . 79.52(15) ?
    C1 C19 C20 C21 . . . . -111.01(15) ?
    C19 C20 C21 C23 . . . . 2.4(2) ?
    C19 C20 C21 C22 . . . . 179.80(13) ?
loop_
    _geom_hbond_atom_site_label_D
    _geom_hbond_atom_site_label_H
    _geom_hbond_atom_site_label_A
    _geom_hbond_site_symmetry_A
    _geom_hbond_distance_DH
    _geom_hbond_distance_HA
    _geom_hbond_distance_DA
    _geom_hbond_angle_DHA
    _geom_hbond_publ_flag
    O1 H1O1 O2 1_555 0.915(19) 1.699(19) 2.5528(13) 154.1(17) y
    O3 H1O3 O2 3_755 0.845(19) 1.923(19) 2.7501(12) 165.9(19) y
    N1 H1N1 O3 1_555 0.880(18) 2.333(18) 2.6893(13) 104.3(13) y
    C8 H8A O2 3_755 0.991(19) 2.565(18) 3.2918(16) 130.1(13) y
    C14 H14A O4 1_555 0.969(19) 2.254(17) 2.7752(16) 112.6(12) y
    C19 H19A O1 1_555 0.957(16) 2.352(15) 2.8197(17) 109.6(11) y
