# Supplementary material for: Redetermination and absolute configuration of atalaphylline
Source: Acta Crystallogr Sect E Struct Rep Online. 2010 Jan 9;66(Pt 2):o252–3. doi: 10.1107/S160053680905449X (PMC2979734; doi:10.1107/S160053680905449X)
Supplement: Supplementary file 2 [file e-66-0o252-Isup2.hkl]

# 
# h,k,l, Fc-squared, Fo-squared, sigma(Fo-squared) and status flag 
# 
data_I
_shelx_title ' cu_o1_0m in P2(1)2(1)2(1) 150K' 
_shelx_refln_list_code          4 
_shelx_F_calc_maximum       75.70 
_exptl_crystal_F_000       808.00 
_reflns_d_resolution_high  0.8516 
 
loop_ 
 _symmetry_equiv_pos_as_xyz 
 'x, y, z' 
 'x+1/2, -y+1/2, -z' 
 '-x, y+1/2, -z+1/2' 
 '-x+1/2, -y, z+1/2' 
 
_cell_length_a     5.0838 
_cell_length_b    15.0262 
_cell_length_c    24.6412 
_cell_angle_alpha  90.000 
_cell_angle_beta   90.000 
_cell_angle_gamma  90.000 
 
_shelx_F_squared_multiplier     1.000 
 
loop_ 
 _refln_index_h 
 _refln_index_k 
 _refln_index_l 
 _refln_F_squared_calc 
 _refln_F_squared_meas 
 _refln_F_squared_sigma 
 _refln_observed_status 
   2   0   0      659.56      683.08     13.99 o 
   4   0   0        4.49        3.42      1.64 o 
   1   1   0       13.88       14.68      0.88 o 
   2   1   0        4.62        4.62      0.59 o 
   3   1   0       67.64       60.47      3.65 o 
   4   1   0      125.98      124.71      6.13 o 
   5   1   0        0.72        0.81      0.23 o 
   1   2   0      400.20      469.10      9.72 o 
   2   2   0      170.36      184.06      5.32 o 
   3   2   0     1787.08     1786.85     25.94 o 
   4   2   0       33.34       31.73      3.65 o 
   5   2   0      163.04      171.54      2.40 o 
   1   3   0      988.25      918.80     18.03 o 
   2   3   0      112.62      112.83      2.78 o 
   3   3   0      461.99      497.39      7.30 o 
   4   3   0      178.65      167.16      7.47 o 
   5   3   0       39.36       41.40      1.11 o 
   1   4   0     2306.44     2128.94     30.43 o 
   2   4   0     1231.36     1398.79     16.74 o 
   3   4   0      192.51      222.77      4.35 o 
   4   4   0       56.62       52.91      4.22 o 
   5   4   0        0.99        1.31      0.27 o 
   1   5   0     1729.93     1709.41     19.83 o 
   2   5   0     5730.33     5699.31     61.01 o 
   3   5   0      565.27      572.42      8.51 o 
   4   5   0      275.92      275.37      2.89 o 
   5   5   0       29.24       27.56      0.61 o 
   0   6   0       13.31       14.03      0.75 o 
   1   6   0     2713.37     2842.81     32.22 o 
   2   6   0      588.99      607.66      8.54 o 
   3   6   0        1.27        1.62      0.82 o 
   4   6   0       18.14       16.31      0.72 o 
   5   6   0        5.12        6.63      0.36 o 
   1   7   0     1804.24     2082.93     21.38 o 
   2   7   0      402.82      382.14      5.64 o 
   3   7   0       12.95       10.24      1.55 o 
   4   7   0        5.24        6.79      0.42 o 
   5   7   0       25.93       26.41      0.59 o 
   0   8   0      101.87      102.05      4.77 o 
   1   8   0      447.91      554.30      5.51 o 
   2   8   0        0.36        0.22      0.51 o 
   3   8   0       67.31       67.16      3.23 o 
   4   8   0      230.23      249.78      2.59 o 
   5   8   0        1.34        2.03      0.25 o 
   1   9   0      551.79      583.34      5.00 o 
   2   9   0       12.50       10.38      1.21 o 
   3   9   0       29.95       26.77      0.72 o 
   4   9   0      634.78      675.81      5.77 o 
   5   9   0      114.04      111.72      1.79 o 
   0  10   0      568.20      611.85     11.39 o 
   1  10   0      582.96      562.56      5.81 o 
   2  10   0      112.50      121.88      3.59 o 
   3  10   0      149.11      148.75      2.12 o 
   4  10   0      483.33      519.93      4.83 o 
   1  11   0      428.13      409.97      4.27 o 
   2  11   0      145.78      159.46      3.42 o 
   3  11   0       25.64       25.74      0.75 o 
   4  11   0      778.02      812.58      9.57 o 
   0  12   0        2.88        4.37      2.49 o 
   1  12   0     1100.61     1128.42     11.47 o 
   2  12   0      931.60      895.11      6.09 o 
   3  12   0       53.16       55.59      0.96 o 
   4  12   0       16.39       16.19      0.54 o 
   1  13   0      843.52      848.95      6.17 o 
   2  13   0       17.86       16.81      0.56 o 
   3  13   0       73.78       74.99      1.03 o 
   4  13   0        1.84        3.16      0.25 o 
   0  14   0        5.34        4.37      0.47 o 
   1  14   0       45.02       48.03      0.91 o 
   2  14   0       58.09       47.58      0.77 o 
   3  14   0       60.45       58.81      0.84 o 
   1  15   0      106.38      104.87      1.42 o 
   2  15   0      206.07      192.98      2.68 o 
   3  15   0      316.08      322.98      6.54 o 
   0  16   0      142.36      146.48      3.96 o 
   1  16   0        6.44        7.02      0.34 o 
   2  16   0       28.41       25.13      0.69 o 
   1  17   0        8.38        7.69      1.04 o 
   1   0   1      221.46      225.37      3.46 o 
   2   0   1      611.42      581.41      8.59 o 
   3   0   1       54.47       63.87      3.67 o 
   4   0   1      156.44      163.16      7.08 o 
   5   0   1      203.07      195.18      2.66 o 
  -5   1   1      224.39      224.08      2.96 o 
  -4   1   1      117.01      118.48      6.03 o 
  -3   1   1     1299.98     1242.10     27.66 o 
  -2   1   1      258.68      238.94      6.26 o 
  -1   1   1     2529.16     2414.60     33.80 o 
   1   1   1     2517.13     2354.74     30.58 o 
   2   1   1      260.63      240.55      3.48 o 
   3   1   1     1299.38     1238.28     27.34 o 
   4   1   1      117.74      117.23      5.79 o 
   5   1   1      222.87      231.38      3.02 o 
  -5   2   1      169.39      188.01      2.49 o 
  -4   2   1       76.88       71.62      4.73 o 
  -3   2   1      185.36      188.89      3.70 o 
  -2   2   1      191.10      204.38      5.68 o 
  -1   2   1     1061.42     1052.99     20.05 o 
   0   2   1      204.72      173.63      2.70 o 
   1   2   1     1058.47     1033.53     19.92 o 
   2   2   1      187.19      193.31      3.85 o 
   3   2   1      184.10      188.66      3.79 o 
   4   2   1       77.45       70.87      3.13 o 
   5   2   1      170.94      191.47      2.62 o 
  -5   3   1      222.54      241.03      2.71 o 
  -4   3   1       36.74       36.76      4.07 o 
  -3   3   1     1092.72     1118.17     13.89 o 
  -2   3   1       17.89       17.83      1.33 o 
  -1   3   1     2689.03     2648.36     48.73 o 
   0   3   1     1375.72     1274.23     13.53 o 
   1   3   1     2671.93     2637.28     48.59 o 
   2   3   1       17.02       17.67      1.22 o 
   3   3   1     1094.87     1112.28     14.01 o 
   4   3   1       37.48       40.05      4.18 o 
   5   3   1      221.79      238.84      3.13 o 
  -5   4   1      137.97      142.88      2.25 o 
  -4   4   1       47.71       41.75      4.38 o 
  -3   4   1      304.76      295.89      5.19 o 
  -2   4   1      841.05      892.21     24.14 o 
  -1   4   1     2238.79     2179.23     24.66 o 
   0   4   1       10.22       14.46      0.55 o 
   1   4   1     2239.37     2186.57     30.22 o 
   2   4   1      840.44      883.67     13.44 o 
   3   4   1      303.61      287.32      4.40 o 
   5   4   1      136.28      143.05      2.11 o 
  -5   5   1       58.66       58.11      0.84 o 
  -4   5   1       16.03       14.94      0.48 o 
  -3   5   1      176.53      170.71      3.84 o 
  -2   5   1     2011.10     2025.06     23.30 o 
  -1   5   1      176.23      161.91      3.00 o 
   0   5   1     2176.10     2060.31     19.37 o 
   1   5   1      178.89      160.38      2.93 o 
   2   5   1     2012.72     2059.50     29.63 o 
   3   5   1      176.88      171.87      3.21 o 
   4   5   1       15.10       14.90      0.84 o 
   5   5   1       56.65       55.65      0.91 o 
  -5   6   1       38.81       44.27      0.79 o 
  -4   6   1      359.41      339.50      3.02 o 
  -3   6   1      111.20      108.81      3.14 o 
  -2   6   1      117.45      122.25      2.99 o 
  -1   6   1      176.52      185.81      3.46 o 
   0   6   1      538.96      486.40      4.83 o 
   1   6   1      181.17      183.45      3.36 o 
   2   6   1      119.65      126.36      2.97 o 
   3   6   1      111.32      104.29      2.98 o 
   4   6   1      357.88      340.40      3.28 o 
   5   6   1       38.70       45.04      0.80 o 
  -5   7   1       94.86       91.46      1.22 o 
  -4   7   1      143.69      147.74      1.64 o 
  -3   7   1       97.73       90.59      3.62 o 
  -2   7   1        5.24        7.28      0.84 o 
  -1   7   1      370.33      356.74      4.81 o 
   0   7   1      585.84      627.41     10.90 o 
   1   7   1      363.92      354.82      4.76 o 
   2   7   1        5.36        8.38      0.86 o 
   3   7   1       99.77      101.47      6.75 o 
   4   7   1      144.55      148.38      1.91 o 
   5   7   1       95.26       94.39      1.23 o 
  -5   8   1       12.44       12.40      0.41 o 
  -4   8   1      328.49      328.69      2.94 o 
  -3   8   1       31.93       30.57      2.57 o 
  -2   8   1      431.00      418.66      6.86 o 
  -1   8   1      343.54      352.48      4.34 o 
   0   8   1        0.03        0.54      0.60 o 
   1   8   1      342.66      346.33      4.09 o 
   2   8   1      435.33      427.43      6.78 o 
   3   8   1       32.27       34.12      2.71 o 
   4   8   1      326.53      325.87      3.53 o 
   5   8   1       12.18       12.39      0.42 o 
  -5   9   1       35.95       37.70      0.62 o 
  -4   9   1      241.63      263.81      2.47 o 
  -3   9   1      174.86      159.54      2.62 o 
  -2   9   1      334.68      325.56      5.27 o 
  -1   9   1      311.02      313.73      3.14 o 
   0   9   1       77.32       79.87      1.57 o 
   1   9   1      309.97      311.60      3.37 o 
   2   9   1      341.34      335.62      5.25 o 
   3   9   1      177.20      162.99      2.90 o 
   4   9   1      240.76      265.26      2.69 o 
   5   9   1       35.45       36.95      0.73 o 
  -4  10   1      119.21      122.01      1.45 o 
  -3  10   1        0.12        0.84      0.34 o 
  -2  10   1      213.63      216.78      5.00 o 
  -1  10   1      518.48      518.54      7.74 o 
   0  10   1      568.70      554.75      8.69 o 
   1  10   1      518.01      518.30      5.47 o 
   2  10   1      212.61      217.81      5.94 o 
   3  10   1        0.20        0.56      0.63 o 
   4  10   1      119.13      121.79      1.43 o 
  -4  11   1       11.57       11.16      0.50 o 
  -3  11   1       10.70       11.41      0.57 o 
  -2  11   1     1181.10     1196.27     10.24 o 
  -1  11   1      502.58      502.70      4.93 o 
   0  11   1      127.37      120.52      1.98 o 
   1  11   1      496.18      499.50      4.96 o 
   2  11   1     1177.87     1183.84     11.35 o 
   3  11   1       10.57       12.94      0.78 o 
   4  11   1       11.71       12.87      1.47 o 
  -4  12   1       25.10       26.65      0.60 o 
  -3  12   1        8.27        8.68      0.42 o 
  -2  12   1      122.83      130.01      1.38 o 
  -1  12   1      244.78      232.59      4.23 o 
   0  12   1      154.00      168.90      3.11 o 
   1  12   1      245.76      238.12      3.45 o 
   2  12   1      124.19      131.51      1.36 o 
   3  12   1        8.58        8.59      0.55 o 
   4  12   1       25.48       26.48      1.10 o 
  -4  13   1       28.81       30.99      0.61 o 
  -3  13   1      198.27      194.32      1.82 o 
  -2  13   1       36.36       35.07      0.99 o 
  -1  13   1      137.89      133.82      1.62 o 
   0  13   1        2.15        1.79      0.24 o 
   1  13   1      139.05      135.89      1.53 o 
   2  13   1       36.06       37.59      1.28 o 
   3  13   1      199.40      198.10      2.06 o 
   4  13   1       29.57       31.53      0.61 o 
  -3  14   1       28.45       31.29      0.56 o 
  -2  14   1       30.93       30.10      0.61 o 
  -1  14   1       93.98       80.95      1.59 o 
   0  14   1        2.32        2.92      0.27 o 
   1  14   1       92.96       81.05      1.21 o 
   2  14   1       30.75       29.30      1.03 o 
   3  14   1       28.11       30.28      0.64 o 
  -3  15   1       10.39        9.58      0.58 o 
  -2  15   1       12.82       14.60      1.06 o 
  -1  15   1       60.95       57.73      0.99 o 
   0  15   1      105.88      103.54      1.12 o 
   1  15   1       62.64       58.45      0.91 o 
   2  15   1       12.88       13.68      0.78 o 
   3  15   1       10.25        9.63      0.57 o 
  -2  16   1       49.18       43.68      0.80 o 
  -1  16   1        9.28       13.07      0.42 o 
   0  16   1      457.66      474.23      6.93 o 
   1  16   1        9.34       12.68      0.43 o 
   2  16   1       49.00       44.29      0.91 o 
  -1  17   1       36.32       37.74      1.62 o 
   0  17   1        1.17        0.66      0.24 o 
   1  17   1       37.68       40.82      0.76 o 
   1   0   2      851.20      830.47     11.10 o 
   2   0   2     1671.41     1748.89     19.40 o 
   3   0   2       36.47       32.67      2.69 o 
   4   0   2       41.31       44.66      3.72 o 
   5   0   2       30.58       30.01      0.86 o 
  -5   1   2       31.56       32.92      1.41 o 
  -4   1   2       80.91       72.66      4.71 o 
  -3   1   2     1642.56     1590.61     34.38 o 
  -2   1   2       63.09       71.59      2.06 o 
  -1   1   2     1541.44     1535.83     19.68 o 
   1   1   2     1533.69     1502.37     16.02 o 
   2   1   2       63.76       71.93      1.59 o 
   3   1   2     1644.31     1585.96     34.07 o 
   4   1   2       80.48       71.11      4.56 o 
   5   1   2       31.62       33.60      0.92 o 
  -5   2   2      366.29      380.02      7.64 o 
  -4   2   2      376.47      368.03     12.06 o 
  -3   2   2      587.91      630.65      8.58 o 
  -2   2   2      338.47      297.14     12.24 o 
  -1   2   2     2983.05     3010.42     53.40 o 
   0   2   2      395.96      401.30      4.46 o 
   1   2   2     2978.56     2867.78     37.30 o 
   2   2   2      335.57      300.40      5.30 o 
   3   2   2      590.92      612.81      8.70 o 
   4   2   2      379.11      366.78     11.24 o 
   5   2   2      367.74      387.72      4.63 o 
  -5   3   2      409.68      414.63      4.91 o 
  -4   3   2      113.87      123.49      6.35 o 
  -3   3   2       55.52       48.60      1.85 o 
  -2   3   2     1482.00     1550.17     22.32 o 
  -1   3   2      354.27      356.73      8.07 o 
   0   3   2      495.15      504.02      5.65 o 
   1   3   2      355.22      355.34      5.21 o 
   2   3   2     1488.16     1592.17     22.10 o 
   3   3   2       55.46       49.22      1.84 o 
   4   3   2      112.61      116.86      4.08 o 
   5   3   2      410.29      419.18      4.95 o 
  -5   4   2       33.98       35.61      1.06 o 
  -4   4   2       33.88       37.20      4.12 o 
  -3   4   2      306.68      336.40      5.75 o 
  -2   4   2     2631.10     2772.70     31.61 o 
  -1   4   2     1753.26     1717.96     19.72 o 
   0   4   2     1467.41     1387.64     14.85 o 
   1   4   2     1755.38     1717.01     26.94 o 
   2   4   2     2637.73     2787.05     38.00 o 
   3   4   2      308.22      340.60      4.90 o 
   4   4   2       32.94       36.50      0.97 o 
   5   4   2       34.47       37.45      0.94 o 
  -5   5   2       40.21       42.62      1.01 o 
  -4   5   2       81.10       83.93      1.16 o 
  -3   5   2      249.17      253.25      5.01 o 
  -2   5   2      165.73      174.40      3.57 o 
  -1   5   2      466.25      461.43      6.40 o 
   0   5   2       95.46       91.60      1.47 o 
   1   5   2      461.20      453.27      5.42 o 
   2   5   2      165.18      172.66      4.43 o 
   3   5   2      246.38      251.30      4.22 o 
   4   5   2       81.32       84.56      1.52 o 
   5   5   2       39.73       42.43      0.98 o 
  -5   6   2       28.53       27.01      0.57 o 
  -4   6   2      161.38      154.96      1.68 o 
  -3   6   2       48.72       52.44      1.84 o 
  -2   6   2      282.74      310.66      5.28 o 
  -1   6   2      726.25      691.60     10.93 o 
   0   6   2      715.27      774.49      7.22 o 
   1   6   2      719.09      672.27      8.87 o 
   2   6   2      284.23      309.29      6.13 o 
   3   6   2       49.44       49.69      1.69 o 
   4   6   2      161.26      154.54      1.90 o 
   5   6   2       28.33       27.99      0.61 o 
  -5   7   2       18.57       18.89      0.66 o 
  -4   7   2       38.55       38.56      0.76 o 
  -3   7   2        4.88        6.18      1.75 o 
  -2   7   2      117.63      107.82      2.24 o 
  -1   7   2     2463.77     2555.16     22.30 o 
   0   7   2      413.07      470.76      6.57 o 
   1   7   2     2470.13     2570.73     24.95 o 
   2   7   2      118.94      103.78      2.71 o 
   3   7   2        5.41        5.09      1.18 o 
   4   7   2       38.69       39.14      0.85 o 
   5   7   2       19.29       20.16      0.51 o 
  -5   8   2       52.21       48.33      1.06 o 
  -4   8   2       15.16       14.40      0.56 o 
  -3   8   2       49.93       44.66      5.28 o 
  -2   8   2       43.12       48.42      1.42 o 
  -1   8   2     2151.28     2268.55     19.98 o 
   0   8   2      360.38      351.68      9.73 o 
   1   8   2     2150.43     2231.72     19.94 o 
   2   8   2       44.34       48.67      1.92 o 
   3   8   2       50.33       50.60      2.84 o 
   4   8   2       15.04       13.65      0.54 o 
   5   8   2       53.24       49.52      0.79 o 
  -5   9   2       18.48       18.61      0.46 o 
  -4   9   2      528.05      524.17      4.26 o 
  -3   9   2      342.20      327.90      2.98 o 
  -2   9   2      356.85      361.17      4.55 o 
  -1   9   2      302.43      288.31      3.19 o 
   0   9   2      132.93      113.05      2.90 o 
   1   9   2      303.29      295.74      4.06 o 
   2   9   2      356.49      357.99      6.24 o 
   3   9   2      342.15      333.53      4.23 o 
   4   9   2      524.27      522.49      4.64 o 
   5   9   2       19.00       18.86      0.43 o 
  -4  10   2      643.13      687.84      5.62 o 
  -3  10   2      102.75      104.45      1.51 o 
  -2  10   2      746.02      724.47     11.06 o 
  -1  10   2      125.17      122.54      2.40 o 
   0  10   2      276.48      264.65      3.27 o 
   1  10   2      125.16      126.02      1.93 o 
   2  10   2      745.46      721.37     13.17 o 
   3  10   2      103.52      105.88      1.67 o 
   4  10   2      642.58      690.17      6.25 o 
  -4  11   2      221.77      228.26      2.08 o 
  -3  11   2      130.33      126.75      1.69 o 
  -2  11   2     1117.79     1082.05      9.39 o 
  -1  11   2      340.77      335.98      3.91 o 
   0  11   2      134.03      113.68      1.69 o 
   1  11   2      336.75      332.62      4.09 o 
   2  11   2     1120.09     1070.57      8.85 o 
   3  11   2      129.79      127.17      1.87 o 
   4  11   2      222.80      231.11      2.91 o 
  -4  12   2      111.31      116.90      1.49 o 
  -3  12   2       21.18       19.92      0.72 o 
  -2  12   2       69.54       74.41      1.13 o 
  -1  12   2      603.27      608.24      8.16 o 
   0  12   2        3.06        3.78      0.60 o 
   1  12   2      606.09      610.01      6.32 o 
   2  12   2       70.05       74.25      0.96 o 
   3  12   2       21.21       20.77      0.94 o 
   4  12   2      110.52      112.45      2.01 o 
  -4  13   2        2.88        3.61      0.25 o 
  -3  13   2       17.36       18.86      0.56 o 
  -2  13   2      114.60      116.79      1.28 o 
  -1  13   2     1395.49     1347.22      9.29 o 
   0  13   2       20.80       19.75      0.90 o 
   1  13   2     1396.47     1345.61      9.31 o 
   2  13   2      114.44      115.59      1.34 o 
   3  13   2       17.30       18.36      0.54 o 
   4  13   2        2.61        3.46      0.25 o 
  -3  14   2       55.16       59.74      0.85 o 
  -2  14   2       34.13       30.64      0.67 o 
  -1  14   2       15.84       15.41      0.61 o 
   0  14   2       85.65       86.66      1.08 o 
   1  14   2       15.41       14.57      0.58 o 
   2  14   2       32.95       28.76      0.63 o 
   3  14   2       54.77       57.69      0.91 o 
  -3  15   2       12.50       12.79      0.52 o 
  -2  15   2      322.31      302.00      3.79 o 
  -1  15   2       65.86       69.75      1.12 o 
   0  15   2       84.50       79.57      0.95 o 
   1  15   2       67.76       70.73      1.57 o 
   2  15   2      321.28      302.89      4.59 o 
   3  15   2       12.51       12.73      0.62 o 
  -2  16   2       10.45        8.81      0.94 o 
  -1  16   2       47.46       47.49      0.86 o 
   0  16   2       14.07       14.47      0.73 o 
   1  16   2       46.98       47.51      1.03 o 
   2  16   2       10.38        9.17      0.57 o 
  -1  17   2       10.33       13.50      1.01 o 
   0  17   2       68.67       70.40      1.12 o 
   1  17   2       10.14       12.19      0.51 o 
   1   0   3     3671.62     3718.86     38.66 o 
   2   0   3     1278.90     1287.14     12.57 o 
   3   0   3      223.83      209.24      7.37 o 
   4   0   3       37.10       44.01      3.74 o 
   5   0   3       22.51       25.33      0.80 o 
  -5   1   3      228.89      231.85      4.34 o 
  -4   1   3       45.66       39.69      4.10 o 
  -3   1   3      292.83      261.60      5.54 o 
  -2   1   3     1248.54     1298.73     26.00 o 
  -1   1   3     5265.61     5346.05     96.28 o 
   0   1   3     2290.03     1963.61     25.03 o 
   2   1   3     1242.55     1290.07     14.70 o 
   3   1   3      295.60      270.95      8.56 o 
   4   1   3       45.27       45.01      3.69 o 
   5   1   3      227.47      235.25      4.93 o 
  -5   2   3      641.69      647.64      7.31 o 
  -4   2   3       34.95       30.89      3.68 o 
  -3   2   3      336.00      346.43      4.81 o 
  -2   2   3      182.33      222.14      6.03 o 
   0   2   3     1647.04     1486.56     19.16 o 
   2   2   3      185.33      226.25      4.32 o 
   3   2   3      335.41      347.27      6.75 o 
   4   2   3       34.77       33.89      3.51 o 
   5   2   3      642.67      657.80      9.11 o 
  -5   3   3      163.20      178.12      3.52 o 
  -4   3   3        7.07        7.21      2.10 o 
  -3   3   3      952.87     1040.69     11.36 o 
  -2   3   3     1218.70     1303.23     15.68 o 
  -1   3   3     3457.66     3324.87     31.61 o 
   0   3   3       52.37       46.29      2.84 o 
   1   3   3     3456.80     3380.73     35.83 o 
   2   3   3     1225.00     1322.70     18.81 o 
   3   3   3      948.70     1029.42     14.64 o 
   4   3   3        7.22        7.20      1.98 o 
   5   3   3      160.62      177.12      2.53 o 
  -5   4   3       33.06       31.27      1.32 o 
  -4   4   3      144.83      140.59      1.92 o 
  -3   4   3      287.07      319.97      4.76 o 
  -2   4   3      654.47      706.37      9.43 o 
  -1   4   3     1079.72     1090.34     11.14 o 
   0   4   3      301.44      294.95      3.27 o 
   1   4   3     1070.28     1089.58     10.85 o 
   2   4   3      656.86      711.63     11.15 o 
   3   4   3      284.95      300.94      4.57 o 
   4   4   3      144.29      142.27      2.10 o 
   5   4   3       32.62       31.34      0.88 o 
  -5   5   3        8.52        9.52      0.71 o 
  -4   5   3       26.41       25.37      0.78 o 
  -3   5   3      105.64      113.69      2.66 o 
  -2   5   3      355.62      357.70      4.92 o 
  -1   5   3      432.29      430.92      5.24 o 
   0   5   3     1048.05      993.89      8.91 o 
   1   5   3      435.00      436.04      5.19 o 
   2   5   3      358.47      363.51      5.48 o 
   3   5   3      104.70      113.74      2.54 o 
   4   5   3       26.50       24.23      0.79 o 
   5   5   3        8.62       10.01      0.54 o 
  -5   6   3       12.69       13.34      0.53 o 
  -4   6   3        3.46        3.74      0.32 o 
  -3   6   3      301.89      307.55      5.30 o 
  -2   6   3      191.36      200.55      2.84 o 
  -1   6   3      928.30      924.58     10.04 o 
   0   6   3     2187.37     2020.51     17.42 o 
   1   6   3      928.93      926.28     11.49 o 
   2   6   3      195.93      207.92      3.86 o 
   3   6   3      300.43      305.45      4.75 o 
   4   6   3        3.92        3.29      0.34 o 
   5   6   3       12.46       13.83      0.59 o 
  -5   7   3       49.97       49.84      0.93 o 
  -4   7   3       39.86       39.01      0.76 o 
  -3   7   3      338.74      303.31      9.81 o 
  -2   7   3       98.39       94.89      1.90 o 
  -1   7   3      602.18      591.92      6.29 o 
   0   7   3     2493.89     2810.13     27.09 o 
   1   7   3      604.07      591.54      8.13 o 
   2   7   3       97.85       93.07      2.57 o 
   3   7   3      335.40      300.15      7.20 o 
   4   7   3       41.88       41.90      0.98 o 
   5   7   3       50.35       48.59      1.01 o 
  -5   8   3       18.81       19.02      0.51 o 
  -4   8   3       61.14       55.24      0.89 o 
  -3   8   3      102.61      119.60      4.29 o 
  -2   8   3      253.06      264.54      4.03 o 
  -1   8   3      447.49      451.99      4.67 o 
   0   8   3     1453.65     1618.64     42.31 o 
   1   8   3      445.92      456.31      5.17 o 
   2   8   3      252.99      267.24      4.97 o 
   3   8   3      100.79      118.08      4.33 o 
   4   8   3       60.61       53.63      0.96 o 
   5   8   3       19.54       21.29      0.63 o 
  -5   9   3       96.58       94.43      1.48 o 
  -4   9   3      250.59      238.84      2.27 o 
  -3   9   3      441.94      445.70      3.80 o 
  -2   9   3       19.74       17.58      1.07 o 
  -1   9   3       88.54       90.60      1.53 o 
   0   9   3       54.91       56.73      1.54 o 
   1   9   3       88.58       91.98      2.23 o 
   2   9   3       20.31       19.23      1.51 o 
   3   9   3      441.56      447.55      5.35 o 
   4   9   3      248.64      238.61      2.48 o 
   5   9   3       96.19       93.06      1.15 o 
  -4  10   3       31.99       33.23      0.84 o 
  -3  10   3      171.54      168.01      2.03 o 
  -2  10   3      226.91      213.13      3.62 o 
  -1  10   3      438.18      432.96      4.71 o 
   0  10   3      153.04      179.96      2.48 o 
   1  10   3      436.65      424.41      4.36 o 
   2  10   3      229.68      217.49      5.98 o 
   3  10   3      170.49      164.95      2.71 o 
   4  10   3       31.29       34.19      1.07 o 
  -4  11   3      162.62      156.46      1.56 o 
  -3  11   3      106.72      108.53      2.27 o 
  -2  11   3      430.32      419.00      3.49 o 
  -1  11   3      503.36      480.92      6.91 o 
   0  11   3      286.83      297.22      3.57 o 
   1  11   3      505.98      496.50      5.43 o 
   2  11   3      425.89      409.69      3.85 o 
   3  11   3      106.70      110.15      1.70 o 
   4  11   3      162.36      158.63      2.18 o 
  -4  12   3       94.35       96.98      1.19 o 
  -3  12   3       65.08       66.79      0.96 o 
  -2  12   3     1173.88     1200.29      9.02 o 
  -1  12   3      922.20      915.03      8.36 o 
   0  12   3      251.55      257.99      3.27 o 
   1  12   3      921.53      931.02      8.66 o 
   2  12   3     1175.82     1198.66      7.90 o 
   3  12   3       65.82       67.06      1.25 o 
   4  12   3       94.51      100.29      1.27 o 
  -3  13   3        2.70        2.91      0.27 o 
  -2  13   3      646.05      644.57      4.94 o 
  -1  13   3      854.90      781.44      5.69 o 
   0  13   3      264.11      245.79      3.48 o 
   1  13   3      855.72      790.67      7.55 o 
   2  13   3      648.91      635.65      5.09 o 
   3  13   3        2.53        3.09      0.32 o 
  -3  14   3       85.19       87.22      1.08 o 
  -2  14   3       73.29       68.86      1.03 o 
  -1  14   3      180.13      174.77      2.05 o 
   0  14   3        0.93        0.99      0.23 o 
   1  14   3      178.14      178.74      2.17 o 
   2  14   3       72.34       68.35      1.22 o 
   3  14   3       85.46       86.54      1.17 o 
  -3  15   3      131.40      136.04      1.89 o 
  -2  15   3        6.15        7.07      0.51 o 
  -1  15   3       55.56       46.34      1.15 o 
   0  15   3        7.90        8.13      0.38 o 
   1  15   3       57.12       47.60      0.89 o 
   2  15   3        6.21        6.52      0.58 o 
   3  15   3      132.25      138.58      4.74 o 
  -2  16   3       54.27       51.23      2.44 o 
  -1  16   3       57.05       58.59      0.95 o 
   0  16   3       12.44       11.96      0.60 o 
   1  16   3       58.72       60.18      0.96 o 
   2  16   3       53.87       50.20      0.98 o 
  -1  17   3       44.53       48.89      1.30 o 
   0  17   3        0.70        0.41      0.25 o 
   1  17   3       45.58       49.27      0.96 o 
   0   0   4       72.28       70.23      1.83 o 
   1   0   4     4169.77     4095.23     42.55 o 
   2   0   4       21.54       21.97      0.76 o 
   3   0   4        0.43       -0.35      0.86 o 
   4   0   4       52.13       48.88      3.94 o 
   5   0   4      225.29      219.90      3.28 o 
  -5   1   4      151.91      161.51      2.27 o 
  -4   1   4       95.29       90.07      5.33 o 
  -3   1   4       60.83       52.34      4.54 o 
  -2   1   4     2312.36     2349.71     25.83 o 
   0   1   4     2061.07     1881.42     24.10 o 
   2   1   4     2309.32     2318.28     25.65 o 
   3   1   4       58.77       54.76      3.52 o 
   4   1   4       95.59       87.86      5.10 o 
   5   1   4      152.82      160.14      3.55 o 
  -5   2   4      241.59      256.30      3.04 o 
  -4   2   4      287.02      296.51     10.53 o 
  -3   2   4      379.67      396.15      6.16 o 
  -2   2   4      638.47      588.32      7.63 o 
  -1   2   4      129.76      133.05      2.63 o 
   0   2   4       14.14       18.75      0.77 o 
   1   2   4      129.00      131.23      3.94 o 
   2   2   4      645.05      586.70      9.22 o 
   3   2   4      376.47      382.98     11.13 o 
   4   2   4      287.19      280.48      9.65 o 
   5   2   4      241.49      255.06      3.91 o 
  -5   3   4      353.78      367.27      4.42 o 
  -4   3   4      289.11      313.54     11.10 o 
  -3   3   4      577.70      568.58      7.07 o 
  -2   3   4       70.31       81.76      2.01 o 
  -1   3   4     2181.29     2150.50     23.74 o 
   0   3   4     3660.51     3474.55     53.80 o 
   1   3   4     2191.49     2172.23     23.50 o 
   2   3   4       70.08       77.11      2.52 o 
   3   3   4      575.69      557.80      9.73 o 
   4   3   4      289.68      314.42     10.17 o 
   5   3   4      357.26      376.08      4.53 o 
  -5   4   4      138.47      141.99      2.69 o 
  -4   4   4       46.48       46.22      0.89 o 
  -3   4   4      393.50      387.24      5.96 o 
  -2   4   4      876.56      841.91      8.25 o 
  -1   4   4     1463.69     1406.03     14.08 o 
   0   4   4      377.76      314.92      4.69 o 
   1   4   4     1468.94     1406.03     13.79 o 
   2   4   4      873.89      838.74     12.91 o 
   3   4   4      395.01      379.99      5.33 o 
   4   4   4       45.60       44.86      1.30 o 
   5   4   4      138.57      139.40      3.21 o 
  -5   5   4       16.31       17.39      0.52 o 
  -4   5   4       41.82       37.51      0.80 o 
  -3   5   4      217.71      221.74      3.91 o 
  -2   5   4      883.56      916.14      9.03 o 
  -1   5   4      595.12      631.76      7.11 o 
   0   5   4       84.21       85.21      1.55 o 
   1   5   4      590.04      625.45      7.04 o 
   2   5   4      885.89      904.28     14.70 o 
   3   5   4      216.46      217.61      3.74 o 
   4   5   4       41.92       39.40      1.02 o 
   5   5   4       16.99       16.03      0.66 o 
  -5   6   4       37.78       37.30      0.74 o 
  -4   6   4       66.35       63.18      1.05 o 
  -3   6   4      148.12      147.21      5.56 o 
  -2   6   4      127.29      126.36      2.15 o 
  -1   6   4      211.48      212.99      3.30 o 
   0   6   4      734.96      875.01      9.18 o 
   1   6   4      214.00      217.73      3.24 o 
   2   6   4      126.25      125.96      2.54 o 
   3   6   4      148.68      136.83      2.92 o 
   4   6   4       66.28       61.60      1.04 o 
   5   6   4       38.63       36.69      0.90 o 
  -5   7   4       24.63       24.13      0.59 o 
  -4   7   4       35.74       32.36      0.69 o 
  -3   7   4       49.80       47.70      2.64 o 
  -2   7   4      399.57      404.90      4.69 o 
  -1   7   4       97.06      101.95      1.94 o 
   0   7   4     3795.70     4219.18     46.97 o 
   1   7   4       94.65       99.20      2.56 o 
   2   7   4      399.20      401.00      6.38 o 
   3   7   4       49.09       49.94      6.46 o 
   4   7   4       34.94       32.56      0.77 o 
   5   7   4       24.68       23.65      0.70 o 
  -5   8   4       53.06       53.04      0.85 o 
  -4   8   4       18.38       15.39      0.52 o 
  -3   8   4      322.57      318.11      7.68 o 
  -2   8   4      312.15      321.97      4.16 o 
  -1   8   4       88.99       90.53      1.44 o 
   0   8   4      732.89      855.49     15.02 o 
   1   8   4       89.38       88.80      1.80 o 
   2   8   4      312.36      325.64      5.69 o 
   3   8   4      325.55      341.18      7.94 o 
   4   8   4       17.80       14.00      0.56 o 
   5   8   4       52.64       51.87      1.00 o 
  -5   9   4      135.52      140.11      3.13 o 
  -4   9   4       34.67       34.24      0.79 o 
  -3   9   4     1060.31     1042.32      7.83 o 
  -2   9   4      138.57      133.12      2.81 o 
  -1   9   4      420.05      400.98      4.02 o 
   0   9   4       16.92       18.70      0.79 o 
   1   9   4      418.09      401.86      4.87 o 
   2   9   4      140.18      134.64      3.43 o 
   3   9   4     1057.67     1045.42     10.83 o 
   4   9   4       33.44       33.00      0.89 o 
   5   9   4      136.80      145.08      2.30 o 
  -4  10   4       87.80       78.52      1.07 o 
  -3  10   4      336.81      331.72      3.00 o 
  -2  10   4      105.92      105.32      1.93 o 
  -1  10   4      207.50      202.94      2.96 o 
   0  10   4       21.04       16.58      0.74 o 
   1  10   4      209.20      196.76      2.64 o 
   2  10   4      107.46      102.73      4.00 o 
   3  10   4      338.31      335.12      3.26 o 
   4  10   4       88.34       78.33      1.35 o 
  -4  11   4       26.48       26.59      0.56 o 
  -3  11   4       20.09       17.47      0.60 o 
  -2  11   4      502.47      493.70      3.68 o 
  -1  11   4       99.68       84.80      2.10 o 
   0  11   4        2.71        2.21      0.45 o 
   1  11   4      101.04       87.22      1.83 o 
   2  11   4      504.51      496.09      5.68 o 
   3  11   4       20.17       17.28      2.11 o 
   4  11   4       26.75       28.37      0.80 o 
  -4  12   4       41.47       35.69      0.57 o 
  -3  12   4        4.55        5.30      0.35 o 
  -2  12   4      387.19      386.95      3.44 o 
  -1  12   4      536.16      543.22      3.64 o 
   0  12   4      151.21      147.06      2.29 o 
   1  12   4      537.66      544.35      4.69 o 
   2  12   4      385.43      379.39      3.12 o 
   3  12   4        4.49        5.62      0.46 o 
   4  12   4       41.04       37.56      0.88 o 
  -3  13   4        9.40        8.57      0.51 o 
  -2  13   4      120.69      126.11      1.36 o 
  -1  13   4      638.46      603.42      4.48 o 
   0  13   4       31.52       30.69      1.31 o 
   1  13   4      640.92      609.45      4.79 o 
   2  13   4      120.41      124.00      1.43 o 
   3  13   4        9.62        9.00      0.42 o 
  -3  14   4       11.37       10.98      0.64 o 
  -2  14   4      128.27      127.35      1.55 o 
  -1  14   4       80.99       68.48      1.07 o 
   0  14   4       31.25       24.27      0.82 o 
   1  14   4       81.83       70.46      1.12 o 
   2  14   4      126.40      123.10      2.19 o 
   3  14   4       11.84       11.00      0.40 o 
  -3  15   4       19.48       21.60      0.61 o 
  -2  15   4       22.26       25.57      0.78 o 
  -1  15   4       52.97       50.36      0.89 o 
   0  15   4        2.36        4.27      0.52 o 
   1  15   4       52.55       50.16      0.96 o 
   2  15   4       22.28       25.78      0.96 o 
   3  15   4       19.63       21.18      0.62 o 
  -2  16   4       21.62       21.85      0.62 o 
  -1  16   4       17.48       18.69      0.67 o 
   0  16   4       22.03       24.50      0.86 o 
   1  16   4       16.92       18.31      0.69 o 
   2  16   4       21.07       21.98      0.64 o 
   0  17   4        6.13        8.18      0.47 o 
   1  17   4       22.66       23.58      0.96 o 
   2   0   5      990.01     1079.15     10.77 o 
   3   0   5      117.14      106.46      5.02 o 
   4   0   5        5.36        4.03      1.79 o 
   5   0   5       32.20       34.93      0.94 o 
  -5   1   5      202.42      215.06      2.80 o 
  -4   1   5      240.64      225.58      8.90 o 
  -3   1   5      332.82      312.19      6.62 o 
  -2   1   5      548.03      582.10      7.51 o 
   2   1   5      546.81      587.73      7.38 o 
   3   1   5      331.64      305.99      9.60 o 
   4   1   5      238.42      223.93      8.60 o 
   5   1   5      202.21      212.70      3.66 o 
  -5   2   5       97.02      103.49      2.84 o 
  -4   2   5      447.37      458.04     14.06 o 
  -3   2   5      163.99      166.65      3.56 o 
  -2   2   5      398.92      414.94      5.84 o 
  -1   2   5     3850.21     3928.49     54.78 o 
   0   2   5     1971.93     1861.99     24.08 o 
   1   2   5     3848.89     3869.63     49.71 o 
   2   2   5      402.46      422.27      5.66 o 
   3   2   5      165.35      176.31      6.56 o 
   4   2   5      444.73      444.22     13.19 o 
   5   2   5       95.06       99.24      3.02 o 
  -5   3   5      103.27      108.89      1.62 o 
  -4   3   5      228.92      227.19      3.50 o 
  -3   3   5      103.84      106.48      2.42 o 
  -2   3   5      836.48      840.69      9.01 o 
  -1   3   5      195.98      186.02      2.97 o 
   0   3   5     2334.73     2194.86     28.36 o 
   1   3   5      199.25      187.25      6.01 o 
   2   3   5      840.29      847.69     12.80 o 
   3   3   5      102.70      109.81      6.74 o 
   4   3   5      227.87      229.29      3.00 o 
   5   3   5      103.72      108.30      1.70 o 
  -5   4   5       31.82       29.52      0.98 o 
  -4   4   5      152.58      158.42      1.92 o 
  -3   4   5      161.02      164.91      3.22 o 
  -2   4   5      348.71      366.75      4.33 o 
  -1   4   5     1662.36     1649.76     16.26 o 
   0   4   5      510.08      499.66      6.52 o 
   1   4   5     1665.91     1624.74     18.47 o 
   2   4   5      353.65      363.37      5.42 o 
   3   4   5      161.63      167.67      4.26 o 
   4   4   5      153.04      152.88      2.28 o 
   5   4   5       31.67       29.79      0.86 o 
  -5   5   5       85.89       87.37      1.40 o 
  -4   5   5       84.52       92.03      1.36 o 
  -3   5   5      204.12      206.42      3.78 o 
  -2   5   5      127.39      119.44      2.18 o 
  -1   5   5     1005.85     1085.32     11.49 o 
   0   5   5      124.77      123.39      1.80 o 
   1   5   5     1016.72     1111.12     13.17 o 
   2   5   5      126.99      117.72      2.68 o 
   3   5   5      203.79      201.53      3.58 o 
   4   5   5       84.99       86.64      1.59 o 
   5   5   5       85.59       85.60      1.99 o 
  -5   6   5       17.20       18.24      0.53 o 
  -4   6   5      114.27      110.92      1.55 o 
  -3   6   5       76.98       70.89      4.37 o 
  -2   6   5      244.31      254.39      3.31 o 
  -1   6   5       78.74       90.97      1.97 o 
   0   6   5     1672.67     1858.70     21.55 o 
   1   6   5       77.26       86.06      1.86 o 
   2   6   5      243.07      243.62      3.48 o 
   3   6   5       75.75       70.90      2.29 o 
   4   6   5      116.00      110.96      1.60 o 
   5   6   5       17.16       18.40      0.66 o 
  -5   7   5       21.89       22.78      0.57 o 
  -4   7   5       36.09       36.45      1.43 o 
  -3   7   5      244.43      227.14      5.99 o 
  -2   7   5      135.62      127.75      2.28 o 
  -1   7   5      260.37      272.92      3.61 o 
   0   7   5      488.13      536.45      7.46 o 
   1   7   5      260.36      271.92      4.52 o 
   2   7   5      136.05      126.59      2.69 o 
   3   7   5      241.84      221.30      8.25 o 
   4   7   5       36.74       35.66      0.82 o 
   5   7   5       21.59       22.45      0.92 o 
  -5   8   5       10.70       11.01      0.73 o 
  -4   8   5        8.32        8.33      0.59 o 
  -3   8   5      772.31      763.14     30.95 o 
  -2   8   5      211.18      217.26      3.24 o 
  -1   8   5       41.19       41.68      0.90 o 
   0   8   5     1102.36     1181.60     14.97 o 
   1   8   5       40.16       42.56      1.55 o 
   2   8   5      212.04      209.41      4.34 o 
   3   8   5      772.11      755.31     13.88 o 
   4   8   5        8.95        8.99      0.49 o 
   5   8   5       10.36       11.36      0.51 o 
  -5   9   5      117.89      120.48      1.59 o 
  -4   9   5      143.21      138.73      1.56 o 
  -3   9   5      607.28      612.95      4.93 o 
  -2   9   5      193.29      207.55      4.13 o 
  -1   9   5      164.35      158.61      4.62 o 
   0   9   5        0.50        0.86      0.34 o 
   1   9   5      166.79      162.16      2.29 o 
   2   9   5      195.22      204.06      6.42 o 
   3   9   5      607.01      613.83      5.98 o 
   4   9   5      143.74      137.03      1.73 o 
   5   9   5      117.71      120.18      2.01 o 
  -4  10   5        5.62        5.88      0.44 o 
  -3  10   5      122.73      122.58      2.25 o 
  -2  10   5      186.48      185.76      4.14 o 
  -1  10   5      113.29      106.25      2.50 o 
   0  10   5     1060.09     1022.00      9.46 o 
   1  10   5      109.82      101.09      2.32 o 
   2  10   5      186.34      185.37      5.55 o 
   3  10   5      123.52      122.63      1.59 o 
   4  10   5        5.60        5.62      0.53 o 
  -4  11   5      107.47      112.36      1.22 o 
  -3  11   5      218.70      227.40      2.16 o 
  -2  11   5      128.04      120.73      1.33 o 
  -1  11   5      270.87      267.42      4.02 o 
   0  11   5        2.84        2.85      0.48 o 
   1  11   5      273.62      267.43      3.91 o 
   2  11   5      129.10      119.63      2.31 o 
   3  11   5      218.58      233.58      3.78 o 
   4  11   5      107.60      115.68      2.58 o 
  -4  12   5        1.24        1.82      0.22 o 
  -3  12   5       80.35       84.52      1.11 o 
  -2  12   5      294.26      291.49      2.37 o 
  -1  12   5      216.06      201.76      1.67 o 
   0  12   5      260.75      248.65      3.31 o 
   1  12   5      213.99      197.59      1.92 o 
   2  12   5      292.25      283.60      2.48 o 
   3  12   5       80.09       84.29      1.41 o 
   4  12   5        1.45        2.35      0.31 o 
  -3  13   5       21.66       19.84      0.53 o 
  -2  13   5      436.95      445.52      3.47 o 
  -1  13   5       83.01       75.78      0.88 o 
   0  13   5      257.74      268.14      3.02 o 
   1  13   5       82.82       75.71      1.14 o 
   2  13   5      437.71      439.99      3.73 o 
   3  13   5       22.05       19.64      0.55 o 
  -3  14   5       47.49       53.39      0.87 o 
  -2  14   5      133.17      128.29      1.77 o 
  -1  14   5      190.17      172.55      1.89 o 
   0  14   5       83.51       78.94      1.02 o 
   1  14   5      190.25      169.30      1.91 o 
   2  14   5      133.36      127.11      1.67 o 
   3  14   5       46.19       52.21      1.03 o 
  -2  15   5       84.39       84.01      1.60 o 
  -1  15   5       44.34       40.28      0.77 o 
   0  15   5        0.71        1.48      0.35 o 
   1  15   5       43.63       39.42      0.91 o 
   2  15   5       83.05       85.69      1.81 o 
  -2  16   5       39.00       39.85      1.52 o 
  -1  16   5       29.97       27.29      2.24 o 
   0  16   5        0.82        1.29      0.35 o 
   1  16   5       30.39       29.20      0.91 o 
   2  16   5       38.03       37.83      0.91 o 
   0  17   5        3.74        2.69      0.36 o 
   1  17   5       80.87       81.80      1.29 o 
   2   0   6      261.55      213.81      2.86 o 
   3   0   6        3.06        4.30      1.47 o 
   4   0   6      174.33      170.23      7.57 o 
   5   0   6        7.42        7.16      0.78 o 
  -5   1   6       30.00       32.89      1.33 o 
  -4   1   6      116.75      116.50      6.20 o 
  -3   1   6       72.42       68.41      2.82 o 
  -2   1   6     2090.55     2231.59     24.90 o 
  -1   1   6      698.40      723.61     10.14 o 
   0   1   6      720.85      685.34      9.35 o 
   1   1   6      700.95      714.26      9.88 o 
   2   1   6     2081.74     2231.26     24.77 o 
   3   1   6       72.51       77.29      2.90 o 
   4   1   6      116.46      115.67      5.91 o 
   5   1   6       30.16       34.16      0.97 o 
  -5   2   6       12.85       12.59      0.89 o 
  -4   2   6      388.52      400.40      5.39 o 
  -3   2   6       92.29       90.24      3.30 o 
  -2   2   6     2255.89     2440.91     27.47 o 
  -1   2   6      699.46      709.87     10.22 o 
   0   2   6     1859.69     1801.47     23.43 o 
   1   2   6      702.98      717.85     10.36 o 
   2   2   6     2253.23     2484.79     27.26 o 
   3   2   6       93.89       95.87      3.27 o 
   4   2   6      389.12      399.62      4.64 o 
   5   2   6       13.12       13.18      0.74 o 
  -5   3   6       56.23       55.96      1.04 o 
  -4   3   6      622.29      614.22      5.68 o 
  -3   3   6        5.84        6.95      0.80 o 
  -2   3   6      454.04      466.28      5.64 o 
  -1   3   6      352.83      357.72      5.77 o 
   0   3   6        0.47        3.01      0.71 o 
   1   3   6      348.97      343.69      5.44 o 
   2   3   6      455.42      473.86      7.93 o 
   3   3   6        5.46        6.79      0.87 o 
   4   3   6      624.39      621.78      6.60 o 
   5   3   6       56.99       56.58      2.06 o 
  -5   4   6       15.61       13.90      0.56 o 
  -4   4   6      712.36      695.77      6.34 o 
  -3   4   6      719.23      719.24      7.87 o 
  -2   4   6      384.50      382.12      4.50 o 
  -1   4   6      980.00     1037.51     10.76 o 
   0   4   6     2095.54     2004.68     17.43 o 
   1   4   6      971.27     1034.95     13.92 o 
   2   4   6      384.89      374.84      5.60 o 
   3   4   6      715.90      704.74      9.85 o 
   4   4   6      707.60      697.40      7.28 o 
   5   4   6       15.62       14.49      0.62 o 
  -5   5   6      137.67      130.66      3.70 o 
  -4   5   6      146.33      141.61      1.80 o 
  -3   5   6        3.33        4.62      0.71 o 
  -2   5   6      130.43      135.92      2.39 o 
  -1   5   6      685.06      753.35      8.45 o 
   0   5   6      540.05      552.13      6.26 o 
   1   5   6      686.16      777.73     13.79 o 
   2   5   6      129.71      135.50      2.51 o 
   3   5   6        3.41        4.08      0.71 o 
   4   5   6      146.57      138.61      2.46 o 
   5   5   6      137.02      129.19      1.98 o 
  -5   6   6       74.94       75.60      1.30 o 
  -4   6   6       61.86       65.25      1.12 o 
  -3   6   6       88.08       95.97      3.61 o 
  -2   6   6       22.27       20.86      1.01 o 
  -1   6   6      466.19      505.67      6.25 o 
   0   6   6       21.07       16.61      2.01 o 
   1   6   6      468.58      510.26      9.97 o 
   2   6   6       21.97       23.14      1.05 o 
   3   6   6       89.30       93.52      2.80 o 
   4   6   6       63.76       63.45      1.07 o 
   5   6   6       74.74       74.93      1.34 o 
  -5   7   6       20.29       22.60      0.56 o 
  -4   7   6        0.34        0.54      0.35 o 
  -3   7   6      139.13      152.26      4.80 o 
  -2   7   6      342.00      326.95      4.54 o 
  -1   7   6       56.27       59.95      1.48 o 
   0   7   6     1796.87     2041.47     23.84 o 
   1   7   6       55.05       61.69      1.86 o 
   2   7   6      343.60      336.86      5.69 o 
   3   7   6      139.30      154.01      4.90 o 
   4   7   6        0.30        0.45      0.26 o 
   5   7   6       20.14       23.43      0.69 o 
  -5   8   6      117.62      121.30      1.62 o 
  -4   8   6       33.74       35.33      0.82 o 
  -3   8   6      265.32      258.99      5.93 o 
  -2   8   6      516.13      507.27      5.73 o 
  -1   8   6      243.24      252.84      3.15 o 
   0   8   6       23.42       23.28      0.86 o 
   1   8   6      239.99      249.36      3.81 o 
   2   8   6      516.88      516.30      7.88 o 
   3   8   6      261.86      258.89      6.80 o 
   4   8   6       33.88       36.64      1.96 o 
   5   8   6      116.63      118.03      1.69 o 
  -4   9   6       98.28       96.10      1.40 o 
  -3   9   6      535.85      538.51      4.59 o 
  -2   9   6      314.88      311.27      4.60 o 
  -1   9   6      131.89      132.56      2.68 o 
   0   9   6        7.22       12.58      1.01 o 
   1   9   6      131.27      129.68      2.28 o 
   2   9   6      311.43      309.71      7.40 o 
   3   9   6      542.30      536.90      5.35 o 
   4   9   6       96.96       97.86      1.95 o 
  -4  10   6       11.86       10.52      0.50 o 
  -3  10   6     1150.01     1137.84      7.86 o 
  -2  10   6      188.72      183.98      2.74 o 
  -1  10   6      107.23      115.12      2.46 o 
   0  10   6       12.24        9.53      0.81 o 
   1  10   6      107.05      113.53      2.26 o 
   2  10   6      191.39      184.22      5.56 o 
   3  10   6     1147.50     1133.14      9.17 o 
   4  10   6       11.24        9.57      0.80 o 
  -4  11   6       78.16       80.60      1.08 o 
  -3  11   6      581.17      583.37      4.45 o 
  -2  11   6      131.28      126.36      1.37 o 
  -1  11   6      266.38      274.01      5.18 o 
   0  11   6      293.75      309.44      3.48 o 
   1  11   6      268.18      278.22      3.67 o 
   2  11   6      132.27      128.97      1.65 o 
   3  11   6      578.75      575.67      5.71 o 
   4  11   6       78.17       84.67      1.65 o 
  -4  12   6        0.80        0.61      0.21 o 
  -3  12   6      243.95      240.22      2.23 o 
  -2  12   6      501.81      500.75      3.80 o 
  -1  12   6      291.99      287.75      2.33 o 
   0  12   6      602.82      573.12      4.88 o 
   1  12   6      291.83      285.72      2.70 o 
   2  12   6      501.36      496.81      3.87 o 
   3  12   6      245.19      240.00      6.28 o 
   4  12   6        0.80        0.63      0.23 o 
  -3  13   6       23.17       24.28      0.67 o 
  -2  13   6      102.63      104.16      1.24 o 
  -1  13   6       24.40       26.05      0.55 o 
   0  13   6      515.71      520.45      4.59 o 
   1  13   6       24.91       28.62      1.50 o 
   2  13   6      102.33      103.29      1.24 o 
   3  13   6       23.19       22.72      0.58 o 
  -3  14   6       82.04       75.34      1.21 o 
  -2  14   6       50.08       42.48      0.78 o 
  -1  14   6      110.17      110.32      1.56 o 
   0  14   6     1080.76     1041.23      7.22 o 
   1  14   6      111.93      111.40      1.45 o 
   2  14   6       51.30       42.98      0.89 o 
   3  14   6       81.40       73.92      1.26 o 
  -2  15   6       28.72       29.19      0.79 o 
  -1  15   6      214.10      202.78      2.43 o 
   0  15   6        5.32        5.29      0.62 o 
   1  15   6      214.48      208.96      2.20 o 
   2  15   6       28.32       28.78      1.00 o 
  -2  16   6        6.61        6.86      0.43 o 
  -1  16   6       95.50       96.25      1.79 o 
   0  16   6       82.87       87.40      1.57 o 
   1  16   6       94.66       96.44      1.18 o 
   2  16   6        6.86        6.35      0.40 o 
   0  17   6        1.07        2.10      0.28 o 
   1  17   6       20.88       22.55      1.09 o 
   1   0   7     5546.53     5423.32     69.16 o 
   2   0   7      350.80      371.80      5.24 o 
   3   0   7      415.70      447.63      8.82 o 
   4   0   7      255.07      256.50      7.35 o 
   5   0   7       92.37       86.85      2.14 o 
  -5   1   7        0.05       -0.04      0.30 o 
  -4   1   7      123.56      123.65      3.09 o 
  -3   1   7       96.05      101.03      2.81 o 
  -2   1   7      271.70      295.96      4.52 o 
  -1   1   7     2905.10     2813.54     55.21 o 
   0   1   7      822.50      787.49     10.76 o 
   1   1   7     2898.11     2835.59     46.13 o 
   2   1   7      272.61      297.78      4.43 o 
   3   1   7       96.06      103.46      3.51 o 
   4   1   7      123.11      128.54      3.13 o 
   5   1   7        0.07        0.37      0.31 o 
  -5   2   7       45.20       44.20      1.62 o 
  -4   2   7      241.02      239.24      4.12 o 
  -3   2   7      229.47      214.34      4.41 o 
  -2   2   7      691.00      732.53      7.98 o 
  -1   2   7      507.14      546.42      8.13 o 
   0   2   7      312.88      346.11     42.55 o 
   1   2   7      499.82      539.72      6.58 o 
   2   2   7      690.84      736.16      9.18 o 
   3   2   7      230.30      212.86      5.34 o 
   4   2   7      241.73      242.77      3.18 o 
   5   2   7       45.81       44.27      1.04 o 
  -5   3   7      119.37      124.40      2.01 o 
  -4   3   7      668.91      651.84      5.53 o 
  -3   3   7      247.39      229.27      3.60 o 
  -2   3   7     1067.65     1120.03     11.63 o 
  -1   3   7      730.03      705.18      8.66 o 
   0   3   7      652.01      702.28      6.57 o 
   1   3   7      727.53      701.15      8.46 o 
   2   3   7     1070.86     1130.30     30.86 o 
   3   3   7      244.93      230.53      5.08 o 
   4   3   7      670.53      662.69      6.97 o 
   5   3   7      118.83      125.06      2.27 o 
  -5   4   7      158.69      150.25      1.98 o 
  -4   4   7      125.25      128.43      1.68 o 
  -3   4   7      272.98      281.26      3.76 o 
  -2   4   7      552.79      551.37      5.95 o 
  -1   4   7      418.33      470.05      5.58 o 
   0   4   7     1703.69     1757.50     15.44 o 
   1   4   7      423.36      472.18      6.10 o 
   2   4   7      550.55      536.97      7.46 o 
   3   4   7      274.13      284.36      5.04 o 
   4   4   7      124.63      129.05      2.17 o 
   5   4   7      159.16      147.14      4.73 o 
  -5   5   7       86.80       83.26      1.36 o 
  -4   5   7       68.09       68.11      1.14 o 
  -3   5   7       14.80       16.67      1.25 o 
  -2   5   7      646.27      581.38      5.87 o 
  -1   5   7     1570.41     1759.84     17.73 o 
   0   5   7     1408.00     1355.54     12.31 o 
   1   5   7     1568.88     1760.39     17.34 o 
   2   5   7      644.05      574.53      6.93 o 
   3   5   7       14.39       17.39      4.30 o 
   4   5   7       67.58       68.97      1.39 o 
   5   5   7       84.75       79.59      1.45 o 
  -5   6   7      158.43      155.56      2.13 o 
  -4   6   7       46.74       45.07      0.93 o 
  -3   6   7      105.74      106.67      4.21 o 
  -2   6   7      220.45      222.82      3.11 o 
  -1   6   7      483.47      506.34      5.56 o 
   0   6   7      489.96      538.39      7.44 o 
   1   6   7      486.84      511.65     10.13 o 
   2   6   7      222.73      220.29      3.23 o 
   3   6   7      107.01      105.96      3.03 o 
   4   6   7       46.01       42.86      0.87 o 
   5   6   7      158.10      155.77      2.19 o 
  -5   7   7       35.43       40.81      0.86 o 
  -4   7   7       46.14       44.86      0.92 o 
  -3   7   7       13.64       14.00      1.54 o 
  -2   7   7      893.34      903.30      8.69 o 
  -1   7   7      419.11      423.60      4.45 o 
   0   7   7       10.45       15.27      1.08 o 
   1   7   7      417.76      420.29      5.43 o 
   2   7   7      899.83      904.22     11.64 o 
   3   7   7       13.05       10.28      2.03 o 
   4   7   7       45.82       44.88      0.92 o 
   5   7   7       35.09       38.87      0.87 o 
  -5   8   7       31.15       34.77      1.33 o 
  -4   8   7       14.83       15.67      0.58 o 
  -3   8   7       83.81       77.91      1.21 o 
  -2   8   7      155.70      153.81      2.69 o 
  -1   8   7       68.62       76.99      1.72 o 
   0   8   7      908.54      982.10      9.60 o 
   1   8   7       69.82       74.76      2.70 o 
   2   8   7      156.62      154.94      3.65 o 
   3   8   7       83.00       74.46      1.56 o 
   4   8   7       14.65       16.53      0.60 o 
   5   8   7       30.43       35.36      0.99 o 
  -4   9   7       73.46       73.97      1.18 o 
  -3   9   7      351.59      348.40      3.43 o 
  -2   9   7      134.24      135.76      2.76 o 
  -1   9   7      881.47      859.06     10.04 o 
   0   9   7       72.15       77.62      1.80 o 
   1   9   7      879.87      843.04      8.74 o 
   2   9   7      133.94      141.20      4.67 o 
   3   9   7      349.23      348.47      3.78 o 
   4   9   7       72.68       72.56      1.29 o 
  -4  10   7       93.82       93.98      1.37 o 
  -3  10   7      690.95      735.53      5.81 o 
  -2  10   7       16.38       17.15      0.92 o 
  -1  10   7      250.16      235.95      5.79 o 
   0  10   7       31.36       31.71      1.04 o 
   1  10   7      247.15      238.24      3.66 o 
   2  10   7       16.18       14.47      1.93 o 
   3  10   7      689.91      737.39      9.27 o 
   4  10   7       93.84       95.35      1.49 o 
  -4  11   7       14.91       13.96      0.47 o 
  -3  11   7       58.13       73.42      0.97 o 
  -2  11   7       33.86       31.18      0.62 o 
  -1  11   7      236.12      237.85      3.74 o 
   0  11   7      550.39      569.16      5.47 o 
   1  11   7      233.99      237.86      3.34 o 
   2  11   7       33.75       29.95      0.79 o 
   3  11   7       58.30       75.67      3.07 o 
   4  11   7       14.77       13.85      0.68 o 
  -4  12   7       31.43       31.55      0.70 o 
  -3  12   7       91.53       97.02      1.02 o 
  -2  12   7       56.18       60.69      0.88 o 
  -1  12   7      152.07      146.93      1.55 o 
   0  12   7     1141.48     1151.86      7.48 o 
   1  12   7      151.81      146.42      1.74 o 
   2  12   7       57.30       59.92      0.87 o 
   3  12   7       91.23       99.98      1.89 o 
   4  12   7       31.37       32.29      0.67 o 
  -3  13   7       17.47       18.48      0.57 o 
  -2  13   7       66.15       65.13      0.93 o 
  -1  13   7       22.10       22.87      0.53 o 
   0  13   7       92.60      118.09      1.57 o 
   1  13   7       22.20       22.25      0.77 o 
   2  13   7       65.07       65.53      1.06 o 
   3  13   7       17.10       17.09      0.49 o 
  -3  14   7       38.65       39.28      1.02 o 
  -2  14   7       18.38       17.87      0.51 o 
  -1  14   7       23.68       26.06      0.86 o 
   0  14   7       92.78      118.26      1.47 o 
   1  14   7       23.79       27.42      0.75 o 
   2  14   7       17.54       17.41      0.74 o 
   3  14   7       37.30       37.15      0.83 o 
  -2  15   7       57.12       55.85      1.30 o 
  -1  15   7        4.38        6.44      0.87 o 
   0  15   7        9.06        6.53      0.46 o 
   1  15   7        4.18        5.17      0.37 o 
   2  15   7       56.80       55.18      1.37 o 
  -1  16   7       74.52       74.50      2.61 o 
   0  16   7       11.33        9.62      0.57 o 
   1  16   7       76.61       79.04      1.02 o 
   2  16   7       51.47       62.24      1.09 o 
   0  17   7       67.52       73.23      2.41 o 
   0   0   8      144.27      112.55      3.20 o 
   2   0   8      606.66      717.54      9.03 o 
   3   0   8      294.68      314.04      7.00 o 
   4   0   8       50.33       49.12      1.63 o 
   5   0   8        9.04        8.86      0.82 o 
  -5   1   8       27.08       26.46      1.04 o 
  -4   1   8      190.36      193.62      3.55 o 
  -3   1   8       63.39       62.49      2.25 o 
  -2   1   8     3264.15     3350.46     36.97 o 
  -1   1   8       46.80       39.14      1.16 o 
   0   1   8      230.97      237.28      3.93 o 
   1   1   8       46.17       37.42      1.07 o 
   2   1   8     3269.30     3397.55     85.48 o 
   3   1   8       62.90       65.91      2.82 o 
   4   1   8      189.13      189.62      2.74 o 
   5   1   8       26.34       22.93      1.55 o 
  -5   2   8       48.26       47.38      1.14 o 
  -4   2   8     1108.63     1105.95     11.38 o 
  -3   2   8      260.67      269.64      5.40 o 
  -2   2   8     1528.10     1652.51     19.42 o 
  -1   2   8      354.95      367.27      5.04 o 
   0   2   8        9.38        5.98      0.87 o 
   1   2   8      356.28      369.52      4.86 o 
   2   2   8     1531.96     1719.27     30.59 o 
   3   2   8      262.30      274.09      6.34 o 
   4   2   8     1112.59     1110.52     11.06 o 
   5   2   8       48.51       46.25      1.06 o 
  -5   3   8       64.05       59.29      1.56 o 
  -4   3   8      680.51      692.61      5.81 o 
  -3   3   8       31.17       33.45      2.46 o 
  -2   3   8      112.88      117.63      2.27 o 
  -1   3   8      192.75      198.41      3.72 o 
   0   3   8      768.40      768.45      7.96 o 
   1   3   8      190.71      191.07      3.90 o 
   2   3   8      114.17      119.06      3.12 o 
   3   3   8       31.00       35.09      3.34 o 
   4   3   8      678.28      691.24      7.31 o 
   5   3   8       64.51       58.47      1.81 o 
  -5   4   8       38.91       35.42      0.81 o 
  -4   4   8      475.69      470.03      4.49 o 
  -3   4   8       60.35       69.44      1.92 o 
  -2   4   8       37.96       35.52      1.76 o 
  -1   4   8     3296.08     3389.38     37.20 o 
   0   4   8      203.77      178.82      2.34 o 
   1   4   8     3300.25     3418.46     45.82 o 
   2   4   8       37.88       32.85      1.18 o 
   3   4   8       63.14       71.72      2.42 o 
   4   4   8      470.85      459.26      5.20 o 
   5   4   8       38.54       35.42      0.93 o 
  -5   5   8      131.60      128.62      1.84 o 
  -4   5   8      101.27      103.68      1.47 o 
  -3   5   8      422.92      413.99      6.26 o 
  -2   5   8      195.24      203.93      2.86 o 
  -1   5   8      358.04      370.81      4.91 o 
   0   5   8     3289.01     3465.88     29.82 o 
   1   5   8      359.45      385.25      6.60 o 
   2   5   8      192.10      205.06      3.34 o 
   3   5   8      421.92      409.16     13.98 o 
   4   5   8      101.07      105.35      1.78 o 
   5   5   8      131.68      128.20      1.95 o 
  -5   6   8       13.52       13.33      0.53 o 
  -4   6   8       20.93       19.62      0.81 o 
  -3   6   8       90.85       94.19      2.69 o 
  -2   6   8       96.68      101.51      2.11 o 
  -1   6   8      305.86      316.13      3.95 o 
   0   6   8      168.79      177.46      2.92 o 
   1   6   8      307.72      318.23      9.35 o 
   2   6   8       94.56       97.80      2.22 o 
   3   6   8       91.31       93.09      3.87 o 
   4   6   8       20.73       19.83      0.62 o 
   5   6   8       14.11       13.94      1.23 o 
  -5   7   8       18.16       15.87      0.54 o 
  -4   7   8       11.35       12.62      0.58 o 
  -3   7   8        7.35        5.18      1.12 o 
  -2   7   8      111.41      108.74      2.16 o 
  -1   7   8      363.17      398.84      3.88 o 
   0   7   8        0.22        1.28      0.40 o 
   1   7   8      364.10      380.27      6.14 o 
   2   7   8      110.74      106.82      2.54 o 
   3   7   8        8.08        6.94      1.56 o 
   4   7   8       11.48       12.40      0.55 o 
   5   7   8       18.15       16.59      0.58 o 
  -5   8   8       49.02       53.42      0.95 o 
  -4   8   8       13.19       13.64      0.55 o 
  -3   8   8       13.50       13.35      0.96 o 
  -2   8   8      441.81      452.70      5.30 o 
  -1   8   8      281.06      280.85      4.27 o 
   0   8   8        0.65        2.64      1.01 o 
   1   8   8      282.34      276.03      5.73 o 
   2   8   8      439.19      444.37      7.63 o 
   3   8   8       13.18       12.09      0.77 o 
   4   8   8       13.11       12.81      0.63 o 
   5   8   8       48.58       54.21      0.82 o 
  -4   9   8       54.30       56.11      0.99 o 
  -3   9   8      351.40      332.50      3.31 o 
  -2   9   8      131.56      129.47      2.72 o 
  -1   9   8       19.54       21.17      1.16 o 
   0   9   8     1017.56     1013.22     10.36 o 
   1   9   8       19.56       23.23      1.54 o 
   2   9   8      132.30      135.20      4.62 o 
   3   9   8      350.94      332.95      3.83 o 
   4   9   8       53.48       54.41      1.08 o 
  -4  10   8       53.20       62.40      1.05 o 
  -3  10   8      196.94      175.71      1.82 o 
  -2  10   8      359.66      368.16      3.64 o 
  -1  10   8       27.59       33.48      1.24 o 
   0  10   8      623.22      639.10      6.71 o 
   1  10   8       27.45       32.67      1.41 o 
   2  10   8      360.32      367.29      4.31 o 
   3  10   8      196.09      178.21      2.27 o 
   4  10   8       52.49       61.63      1.11 o 
  -4  11   8       63.08       65.84      0.93 o 
  -3  11   8      980.96      978.38      8.05 o 
  -2  11   8       27.12       26.34      0.59 o 
  -1  11   8       86.17       85.04      2.97 o 
   0  11   8     1072.90     1020.83     10.39 o 
   1  11   8       86.65       84.13      1.87 o 
   2  11   8       27.46       25.88      1.05 o 
   3  11   8      979.80      964.40     10.13 o 
   4  11   8       61.84       65.42      1.36 o 
  -4  12   8       79.72       82.94      1.10 o 
  -3  12   8       98.44      102.51      1.16 o 
  -2  12   8       51.96       55.26      1.00 o 
  -1  12   8      173.97      163.48      1.58 o 
   0  12   8      407.90      363.57      2.79 o 
   1  12   8      175.63      165.51      2.62 o 
   2  12   8       51.08       53.73      0.88 o 
   3  12   8       98.83      104.07      2.97 o 
   4  12   8       79.96       84.44      1.18 o 
  -3  13   8       96.35      105.22      1.41 o 
  -2  13   8        5.23        5.79      0.48 o 
  -1  13   8      235.22      243.65      2.21 o 
   0  13   8     4612.15     4520.96     33.19 o 
   1  13   8      237.01      244.76      2.65 o 
   2  13   8        5.57        6.57      0.47 o 
   3  13   8       98.36      106.68      1.50 o 
  -3  14   8       46.52       47.77      0.77 o 
  -2  14   8       33.23       35.17      0.73 o 
  -1  14   8       30.04       29.14      0.84 o 
   0  14   8      295.85      279.49      3.29 o 
   1  14   8       29.93       28.22      0.72 o 
   2  14   8       33.73       36.08      1.04 o 
   3  14   8       47.46       47.84      1.11 o 
  -2  15   8        4.25        6.31      0.47 o 
  -1  15   8       14.23       17.32      1.35 o 
   0  15   8       57.17       75.47      1.27 o 
   1  15   8       13.91       17.32      0.54 o 
   2  15   8        4.34        5.65      0.52 o 
  -1  16   8        1.21        3.28      0.71 o 
   0  16   8        2.24        2.55      0.35 o 
   1  16   8        1.28        3.21      0.27 o 
   1   0   9      838.17      803.09      9.63 o 
   2   0   9       59.09       63.22      2.39 o 
   3   0   9      382.14      366.04      7.90 o 
   4   0   9       25.38       19.41      1.19 o 
   5   0   9       25.11       23.82      0.95 o 
  -5   1   9        2.15        2.51      0.39 o 
  -4   1   9      493.80      512.78      7.01 o 
  -3   1   9      209.04      212.28      4.52 o 
  -2   1   9      781.33      801.07     17.30 o 
  -1   1   9      911.01      939.87     11.14 o 
   0   1   9      101.11      105.85      1.70 o 
   1   1   9      907.26      941.32     11.04 o 
   2   1   9      778.88      802.03     12.81 o 
   3   1   9      208.00      217.92      5.59 o 
   4   1   9      488.01      488.58      5.60 o 
   5   1   9        2.11        1.98      0.36 o 
  -5   2   9       15.94       16.29      1.02 o 
  -4   2   9      143.63      147.19      3.77 o 
  -3   2   9      157.66      141.40      3.62 o 
  -2   2   9      913.24      915.26     11.59 o 
  -1   2   9     3824.15     3876.54     41.71 o 
   0   2   9      430.33      413.40      4.70 o 
   1   2   9     3843.83     3821.82     41.50 o 
   2   2   9      914.07      946.70     17.13 o 
   3   2   9      158.13      152.61      4.45 o 
   4   2   9      144.43      151.57      2.33 o 
   5   2   9       16.11       15.58      0.80 o 
  -5   3   9      254.60      250.04      3.35 o 
  -4   3   9        3.97        3.31      0.34 o 
  -3   3   9       83.89       88.61      2.82 o 
  -2   3   9      264.69      261.86      4.90 o 
  -1   3   9      325.31      305.37      4.55 o 
   0   3   9     5001.51     5056.50     47.37 o 
   1   3   9      323.16      304.95      5.57 o 
   2   3   9      266.74      262.28      5.68 o 
   3   3   9       83.49       85.26      3.29 o 
   4   3   9        3.97        3.12      0.48 o 
   5   3   9      254.44      249.79      3.28 o 
  -5   4   9        7.86        6.41      0.40 o 
  -4   4   9       46.81       47.42      0.87 o 
  -3   4   9       60.44       55.64      1.94 o 
  -2   4   9       37.80       36.93      1.18 o 
  -1   4   9      885.18      927.52     11.39 o 
   0   4   9      179.99      171.94      2.57 o 
   1   4   9      887.55      933.67     13.90 o 
   2   4   9       39.51       37.03      1.54 o 
   3   4   9       60.81       59.90      2.77 o 
   4   4   9       46.52       48.40      1.19 o 
   5   4   9        7.19        5.23      0.45 o 
  -5   5   9       70.22       69.54      2.26 o 
  -4   5   9      185.45      199.03      2.29 o 
  -3   5   9       10.89       12.08      1.43 o 
  -2   5   9      232.55      228.74      3.13 o 
  -1   5   9     1041.84     1084.18     10.27 o 
   0   5   9       46.79       36.72      1.08 o 
   1   5   9     1042.81     1108.73     25.79 o 
   2   5   9      233.23      229.62      5.05 o 
   3   5   9       10.94       11.25      2.56 o 
   4   5   9      185.11      196.24      2.70 o 
   5   5   9       69.32       67.81      1.28 o 
  -5   6   9       79.35       83.70      1.31 o 
  -4   6   9      103.24      103.64      1.46 o 
  -3   6   9       38.34       34.88      2.37 o 
  -2   6   9      142.47      138.02      2.39 o 
  -1   6   9     1166.43     1238.33      9.72 o 
   0   6   9       12.10       12.51      0.86 o 
   1   6   9     1171.92     1208.52     21.81 o 
   2   6   9      143.51      146.82      8.46 o 
   3   6   9       36.32       30.86      2.17 o 
   4   6   9      103.01      101.44      1.49 o 
   5   6   9       79.10       82.16      1.38 o 
  -5   7   9       46.84       52.64      0.96 o 
  -4   7   9       38.05       45.83      0.91 o 
  -3   7   9       79.45       78.79      1.29 o 
  -2   7   9      115.77      113.50      1.98 o 
  -1   7   9      584.55      582.01      5.74 o 
   0   7   9      229.20      192.55      4.50 o 
   1   7   9      591.58      570.66     10.49 o 
   2   7   9      113.41      113.14      3.98 o 
   3   7   9       79.59       76.37      3.54 o 
   4   7   9       38.42       46.03      0.92 o 
   5   7   9       47.71       52.60      0.99 o 
  -4   8   9       24.98       26.86      0.87 o 
  -3   8   9       28.72       23.30      0.88 o 
  -2   8   9     1057.36     1042.37     16.82 o 
  -1   8   9       63.72       59.74      1.74 o 
   0   8   9        0.33        1.33      0.50 o 
   1   8   9       62.85       57.48      2.33 o 
   2   8   9     1059.69     1037.04     14.28 o 
   3   8   9       28.04       21.46      0.75 o 
   4   8   9       25.48       25.89      1.15 o 
  -4   9   9       18.87       16.41      0.67 o 
  -3   9   9      139.97      160.46      2.04 o 
  -2   9   9      853.47      852.97     10.96 o 
  -1   9   9       55.93       57.47      1.59 o 
   0   9   9       17.71       18.09      1.05 o 
   1   9   9       56.74       56.65      2.68 o 
   2   9   9      854.80      844.18     15.08 o 
   3   9   9      142.87      160.72      2.57 o 
   4   9   9       18.64       18.28      0.62 o 
  -4  10   9        4.50        4.02      0.32 o 
  -3  10   9       17.39       15.87      0.62 o 
  -2  10   9      309.40      316.34      2.96 o 
  -1  10   9      252.40      248.21      3.84 o 
   0  10   9      105.32      106.68      1.91 o 
   1  10   9      254.18      256.78      4.51 o 
   2  10   9      310.55      322.13      4.36 o 
   3  10   9       17.10       15.33      0.64 o 
   4  10   9        4.40        4.51      0.51 o 
  -4  11   9        6.67        6.49      0.34 o 
  -3  11   9       94.99      106.60      1.36 o 
  -2  11   9       14.84       14.34      0.88 o 
  -1  11   9       56.73       53.88      0.78 o 
   0  11   9      122.29      110.84      1.97 o 
   1  11   9       55.41       53.54      1.17 o 
   2  11   9       13.91       11.61      0.76 o 
   3  11   9       94.17      104.69      1.98 o 
   4  11   9        6.76        7.10      0.50 o 
  -3  12   9      453.07      447.41      3.60 o 
  -2  12   9       27.86       27.65      0.64 o 
  -1  12   9      194.21      190.16      1.87 o 
   0  12   9      727.42      798.70      5.24 o 
   1  12   9      196.90      194.88      2.15 o 
   2  12   9       28.35       26.98      0.61 o 
   3  12   9      457.60      452.14      9.14 o 
  -3  13   9       11.18        9.28      0.39 o 
  -2  13   9       14.91       13.94      0.51 o 
  -1  13   9      103.36       96.53      1.10 o 
   0  13   9      582.17      569.36      4.92 o 
   1  13   9      103.73       98.26      1.48 o 
   2  13   9       15.13       15.35      0.68 o 
   3  13   9       10.50        6.99      0.86 o 
  -3  14   9        5.95        6.40      0.34 o 
  -2  14   9        2.02        2.40      0.27 o 
  -1  14   9        6.20        8.94      0.94 o 
   0  14   9       75.59       54.26      1.60 o 
   1  14   9        6.30        7.34      0.48 o 
   2  14   9        2.08        2.13      0.62 o 
   3  14   9        5.60        5.12      0.71 o 
  -2  15   9       26.31       24.37      1.11 o 
  -1  15   9       21.90       22.97      1.48 o 
   0  15   9       50.11       63.54      1.43 o 
   1  15   9       21.60       23.92      0.61 o 
   2  15   9       26.15       24.51      0.87 o 
  -1  16   9       11.00       10.59      1.03 o 
   0  16   9       49.47       48.70      1.03 o 
   1  16   9       10.55       12.03      0.38 o 
   0   0  10       43.42       56.21      1.71 o 
   1   0  10      110.63      109.74      2.18 o 
   2   0  10      377.46      352.44      6.95 o 
   3   0  10       27.01       27.98      2.25 o 
   4   0  10       90.35       89.41      1.73 o 
   5   0  10        1.40        1.74      0.36 o 
  -5   1  10       28.78       28.03      1.00 o 
  -4   1  10      394.24      414.62      6.25 o 
  -3   1  10      220.95      215.33      5.23 o 
  -2   1  10     3130.11     3160.00     35.04 o 
  -1   1  10      187.64      202.06      3.33 o 
   0   1  10      236.63      207.79      3.19 o 
   1   1  10      186.18      204.09      3.28 o 
   2   1  10     3125.55     3154.03     43.69 o 
   3   1  10      221.06      218.79      6.39 o 
   4   1  10      395.87      400.92      4.77 o 
   5   1  10       27.88       27.27      1.06 o 
  -5   2  10       48.26       51.45      1.20 o 
  -4   2  10      423.26      432.68      4.93 o 
  -3   2  10      254.70      255.70      7.94 o 
  -2   2  10     1331.99     1426.84     16.99 o 
  -1   2  10      489.49      497.10      6.68 o 
   0   2  10        2.38        4.20      0.75 o 
   1   2  10      491.24      502.40      6.54 o 
   2   2  10     1327.70     1427.11     17.35 o 
   3   2  10      254.26      252.75      6.88 o 
   4   2  10      421.85      428.91      5.10 o 
   5   2  10       48.04       48.41      1.81 o 
  -5   3  10      147.83      153.38      2.33 o 
  -4   3  10     1601.76     1608.11     15.44 o 
  -3   3  10      125.51      138.12      4.44 o 
  -2   3  10      351.53      361.03      4.99 o 
  -1   3  10     1083.39     1027.65     12.44 o 
   0   3  10      276.67      310.62      5.77 o 
   1   3  10     1082.22     1035.99     15.34 o 
   2   3  10      353.51      351.84      7.10 o 
   3   3  10      125.30      129.16      4.19 o 
   4   3  10     1602.37     1588.98     15.34 o 
   5   3  10      150.18      156.31      2.27 o 
  -5   4  10       79.28       83.22      2.74 o 
  -4   4  10       70.00       71.21      1.08 o 
  -3   4  10     1174.25     1125.31     16.40 o 
  -2   4  10       74.22       72.80      2.19 o 
  -1   4  10      386.79      409.41      5.96 o 
   0   4  10       16.47       20.37      0.83 o 
   1   4  10      388.76      416.21      7.25 o 
   2   4  10       73.99       72.35      2.21 o 
   3   4  10     1178.52     1154.87     29.92 o 
   4   4  10       69.80       70.48      1.44 o 
   5   4  10       78.73       84.07      1.47 o 
  -5   5  10       93.26       96.84      1.45 o 
  -4   5  10      146.28      146.41      1.93 o 
  -3   5  10       63.24       64.65      2.68 o 
  -2   5  10      323.99      316.32      4.64 o 
  -1   5  10      465.71      463.71      5.96 o 
   0   5  10      456.50      459.34      5.08 o 
   1   5  10      463.99      475.33      8.11 o 
   2   5  10      318.54      316.51      5.47 o 
   3   5  10       62.85       62.75      2.91 o 
   4   5  10      146.90      142.39      2.16 o 
   5   5  10       93.45       98.05      1.57 o 
  -5   6  10       54.35       54.51      1.96 o 
  -4   6  10        0.81        0.80      0.28 o 
  -3   6  10       34.38       32.32      2.29 o 
  -2   6  10      614.99      596.75      7.68 o 
  -1   6  10      504.50      502.76      5.10 o 
   0   6  10       24.11       24.99      1.12 o 
   1   6  10      506.03      496.24      7.27 o 
   2   6  10      615.85      604.25     11.06 o 
   3   6  10       34.24       36.20      2.39 o 
   4   6  10        0.85        1.39      0.42 o 
   5   6  10       54.34       54.05      1.04 o 
  -5   7  10        8.85        9.59      0.43 o 
  -4   7  10       59.18       56.07      1.01 o 
  -3   7  10        4.03        4.14      0.39 o 
  -2   7  10       10.54       11.05      0.91 o 
  -1   7  10     1508.94     1514.28     14.21 o 
   0   7  10       21.35       16.70      0.88 o 
   1   7  10     1511.56     1499.15     18.51 o 
   2   7  10       10.48       12.47      1.71 o 
   3   7  10        4.47        4.09      0.50 o 
   4   7  10       58.99       58.61      1.21 o 
   5   7  10        8.78        9.16      0.38 o 
  -4   8  10       10.52        9.33      0.47 o 
  -3   8  10       42.65       47.90      0.99 o 
  -2   8  10     1416.64     1421.77     15.72 o 
  -1   8  10      125.98      126.65      2.45 o 
   0   8  10       78.81       87.67      2.90 o 
   1   8  10      127.77      124.37      3.56 o 
   2   8  10     1412.85     1392.35     29.33 o 
   3   8  10       42.99       47.28      1.05 o 
   4   8  10       10.34        9.67      0.51 o 
  -4   9  10       27.72       29.85      0.72 o 
  -3   9  10      604.33      572.37      5.66 o 
  -2   9  10     1560.34     1526.36     25.82 o 
  -1   9  10       82.67       77.36      3.09 o 
   0   9  10        8.06       11.87      1.23 o 
   1   9  10       83.55       75.41      1.77 o 
   2   9  10     1558.45     1530.01     23.93 o 
   3   9  10      605.64      581.10      9.50 o 
   4   9  10       27.11       29.44      0.75 o 
  -4  10  10       96.68       95.66      1.10 o 
  -3  10  10       85.82       74.62      1.23 o 
  -2  10  10      336.09      325.90      3.16 o 
  -1  10  10      118.22      112.53      2.28 o 
   0  10  10       86.15       78.65      1.60 o 
   1  10  10      119.78      111.13      2.54 o 
   2  10  10      335.73      322.16      4.74 o 
   3  10  10       86.16       74.86      1.59 o 
   4  10  10       97.26       97.93      1.78 o 
  -4  11  10      112.21      109.37      1.13 o 
  -3  11  10      375.78      370.63      3.31 o 
  -2  11  10       79.01       75.45      1.09 o 
  -1  11  10       91.66       89.37      1.07 o 
   0  11  10       37.96       38.42      1.00 o 
   1  11  10       91.06       90.45      1.79 o 
   2  11  10       80.30       77.05      1.57 o 
   3  11  10      374.94      373.54      7.89 o 
   4  11  10      111.46      108.58      2.43 o 
  -3  12  10      205.65      214.29      2.19 o 
  -2  12  10       89.45       94.76      1.22 o 
  -1  12  10       19.63       20.35      0.51 o 
   0  12  10      390.39      401.38      3.16 o 
   1  12  10       19.72       20.05      0.71 o 
   2  12  10       89.05       91.39      1.57 o 
   3  12  10      204.66      206.34      3.92 o 
  -3  13  10       64.29       69.71      0.93 o 
  -2  13  10      234.00      239.22      2.72 o 
  -1  13  10      163.37      156.45      1.71 o 
   0  13  10     1260.86     1185.79     10.13 o 
   1  13  10      163.44      159.81      1.97 o 
   2  13  10      236.71      237.49      5.29 o 
   3  13  10       65.57       70.95      2.26 o 
  -2  14  10       69.68       81.78      1.16 o 
  -1  14  10      296.73      305.09      4.57 o 
   0  14  10       82.79       73.34      1.12 o 
   1  14  10      295.04      312.00      2.85 o 
   2  14  10       69.98       82.10      2.53 o 
  -2  15  10       45.97       49.49      1.95 o 
  -1  15  10      138.95      136.53      3.82 o 
   0  15  10       33.64       27.12      0.79 o 
   1  15  10      137.46      134.49      1.55 o 
   2  15  10       45.91       49.81      1.67 o 
  -1  16  10       25.90       26.23      1.37 o 
   0  16  10        2.13        2.24      0.44 o 
   1  16  10       25.63       25.88      0.54 o 
   1   0  11     1715.70     1801.90     20.43 o 
   2   0  11     2403.00     2347.53     27.45 o 
   3   0  11       84.74       85.67      5.68 o 
   4   0  11       33.44       29.63      1.01 o 
   5   0  11       91.89       99.19      1.72 o 
  -5   1  11        0.48        0.24      0.43 o 
  -4   1  11       24.11       24.23      1.28 o 
  -3   1  11      187.17      198.29      4.52 o 
  -2   1  11     2618.52     2709.35     26.68 o 
  -1   1  11     1318.14     1339.66     19.55 o 
   0   1  11       58.83       55.64      1.27 o 
   1   1  11     1322.83     1375.46     15.76 o 
   2   1  11     2607.60     2710.78     31.27 o 
   3   1  11      185.99      203.29      5.48 o 
   4   1  11       24.22       22.01      1.06 o 
   5   1  11        0.51        0.52      0.34 o 
  -5   2  11       33.06       33.31      0.93 o 
  -4   2  11      135.58      139.56      2.10 o 
  -3   2  11      518.48      495.82      9.97 o 
  -2   2  11     2688.01     2616.96     26.15 o 
  -1   2  11        6.57        9.18      0.78 o 
   0   2  11      522.46      535.11      6.06 o 
   1   2  11        7.44       10.74      1.38 o 
   2   2  11     2697.82     2679.00     30.56 o 
   3   2  11      518.29      477.46     13.39 o 
   4   2  11      136.40      142.70      2.23 o 
   5   2  11       33.16       33.59      0.99 o 
  -5   3  11       13.56       14.07      0.69 o 
  -4   3  11       63.08       58.87      1.24 o 
  -3   3  11      163.62      156.42      6.03 o 
  -2   3  11      200.28      179.62      3.65 o 
  -1   3  11      322.63      355.25      5.33 o 
   0   3  11      161.41      188.46      3.30 o 
   1   3  11      322.46      358.40      6.58 o 
   2   3  11      199.21      184.88      6.60 o 
   3   3  11      162.90      151.29      4.74 o 
   4   3  11       64.38       60.06      1.33 o 
   5   3  11       13.21       14.69      0.63 o 
  -5   4  11       39.74       42.83      1.13 o 
  -4   4  11      109.46      102.47      1.35 o 
  -3   4  11      237.63      230.96      5.22 o 
  -2   4  11       96.34       88.38      2.47 o 
  -1   4  11       94.74       88.60      2.57 o 
   0   4  11      151.27      155.45      2.33 o 
   1   4  11       94.70       87.80      2.68 o 
   2   4  11       97.97       88.04      3.01 o 
   3   4  11      236.55      235.38      6.00 o 
   4   4  11      108.41      101.03      1.78 o 
   5   4  11       39.99       42.78      0.97 o 
  -5   5  11       43.81       46.52      0.88 o 
  -4   5  11       95.55       95.56      1.29 o 
  -3   5  11        1.97        5.03      1.13 o 
  -2   5  11       60.94       60.91      1.90 o 
  -1   5  11      241.54      231.08      2.89 o 
   0   5  11      466.99      427.61      4.89 o 
   1   5  11      239.55      232.89      7.74 o 
   2   5  11       60.56       59.19      2.11 o 
   3   5  11        1.92        3.35      1.18 o 
   4   5  11       95.69       95.17      1.36 o 
   5   5  11       42.81       48.13      1.20 o 
  -5   6  11        2.24        2.32      0.30 o 
  -4   6  11       72.18       65.31      1.09 o 
  -3   6  11       98.00       85.65      1.63 o 
  -2   6  11       20.54       21.03      1.14 o 
  -1   6  11      223.86      234.72      2.98 o 
   0   6  11     1411.37     1500.37     12.81 o 
   1   6  11      225.97      227.07      4.61 o 
   2   6  11       20.22       21.12      2.02 o 
   3   6  11      100.15       88.16      2.19 o 
   4   6  11       71.22       63.64      1.29 o 
   5   6  11        2.31        2.26      0.26 o 
  -4   7  11       24.89       22.27      0.86 o 
  -3   7  11      339.46      325.92      3.16 o 
  -2   7  11       65.81       65.43      2.84 o 
  -1   7  11      277.04      304.40      3.63 o 
   0   7  11      528.01      583.60      6.38 o 
   1   7  11      277.41      296.69      5.20 o 
   2   7  11       64.32       62.81      3.11 o 
   3   7  11      338.16      322.35      4.66 o 
   4   7  11       23.96       21.54      0.68 o 
  -4   8  11       93.98       91.79      1.30 o 
  -3   8  11      699.53      703.06      6.71 o 
  -2   8  11      134.43      137.29      4.71 o 
  -1   8  11       24.19       26.04      1.08 o 
   0   8  11      358.21      363.26      5.22 o 
   1   8  11       24.73       25.17      1.57 o 
   2   8  11      134.85      132.51      4.65 o 
   3   8  11      698.73      701.51      8.45 o 
   4   8  11       92.99       91.05      1.45 o 
  -4   9  11       50.48       52.36      0.86 o 
  -3   9  11       29.47       25.37      1.75 o 
  -2   9  11      659.21      637.27      5.44 o 
  -1   9  11       54.03       49.64      1.44 o 
   0   9  11       57.56       55.43      1.32 o 
   1   9  11       55.60       50.74      1.47 o 
   2   9  11      662.02      654.54      6.69 o 
   3   9  11       28.56       25.40      0.94 o 
   4   9  11       50.72       54.04      1.80 o 
  -4  10  11      130.12      133.57      1.25 o 
  -3  10  11        3.12        4.35      0.37 o 
  -2  10  11      552.05      533.72      4.55 o 
  -1  10  11      211.10      211.85      3.40 o 
   0  10  11      122.81      122.21      3.10 o 
   1  10  11      207.39      207.24      3.70 o 
   2  10  11      550.47      531.10      6.14 o 
   3  10  11        3.35        5.25      0.52 o 
   4  10  11      129.27      131.60      3.28 o 
  -4  11  11        9.07        7.86      0.32 o 
  -3  11  11       43.82       45.21      0.79 o 
  -2  11  11      117.94      118.80      1.43 o 
  -1  11  11       11.31       11.68      0.40 o 
   0  11  11      252.46      254.67      3.05 o 
   1  11  11       12.08       12.55      0.81 o 
   2  11  11      118.87      120.93      2.01 o 
   3  11  11       43.96       44.88      1.95 o 
   4  11  11        9.39        7.87      0.72 o 
  -3  12  11      169.66      175.45      1.85 o 
  -2  12  11       51.43       51.40      0.84 o 
  -1  12  11      576.42      580.61      5.19 o 
   0  12  11       69.56       69.68      1.33 o 
   1  12  11      575.56      593.14      5.84 o 
   2  12  11       51.67       51.81      1.15 o 
   3  12  11      168.90      169.15      2.67 o 
  -3  13  11       39.64       37.34      0.63 o 
  -2  13  11       87.18       89.24      1.23 o 
  -1  13  11       67.06       72.42      1.24 o 
   0  13  11        1.97        2.32      0.60 o 
   1  13  11       66.77       72.67      1.23 o 
   2  13  11       85.99       85.30      1.65 o 
   3  13  11       39.29       38.34      1.56 o 
  -2  14  11        7.90        9.37      0.39 o 
  -1  14  11       47.36       46.82      1.44 o 
   0  14  11       29.68       21.42      0.60 o 
   1  14  11       46.99       47.44      1.01 o 
   2  14  11        7.50        7.13      0.84 o 
  -2  15  11        6.47        5.26      0.76 o 
  -1  15  11      102.81       97.76      3.07 o 
   0  15  11        6.66        4.64      0.82 o 
   1  15  11      103.61      103.67      1.26 o 
   2  15  11        6.49        4.54      0.59 o 
  -1  16  11       42.21       42.08      1.68 o 
   0  16  11       11.37       13.90      1.05 o 
   1  16  11       42.89       42.94      0.97 o 
   0   0  12      526.66      556.68      8.92 o 
   1   0  12     3951.96     4162.95     45.34 o 
   2   0  12     2272.49     2194.26     25.94 o 
   3   0  12        0.94        1.22      0.96 o 
   4   0  12       23.43       24.84      0.94 o 
   5   0  12       12.47       11.11      1.00 o 
  -5   1  12       15.03       14.93      0.66 o 
  -4   1  12       44.91       45.53      1.03 o 
  -3   1  12       95.22       95.31      4.15 o 
  -2   1  12      651.20      637.23      7.65 o 
  -1   1  12     1737.39     1855.01     32.24 o 
   0   1  12       94.31       96.55      1.84 o 
   1   1  12     1731.10     1867.52     21.22 o 
   2   1  12      647.74      637.07      9.06 o 
   3   1  12       95.01       88.93      5.31 o 
   4   1  12       45.92       47.86      1.20 o 
   5   1  12       14.84       14.87      0.79 o 
  -5   2  12       18.52       19.21      0.71 o 
  -4   2  12        4.15        4.41      0.69 o 
  -3   2  12      113.85      105.96      3.95 o 
  -2   2  12       94.01       90.43      3.10 o 
  -1   2  12      183.04      205.70      3.68 o 
   0   2  12      716.87      652.07      7.27 o 
   1   2  12      183.27      217.01      6.78 o 
   2   2  12       93.69       93.13      2.58 o 
   3   2  12      112.33      106.36      3.86 o 
   4   2  12        4.13        6.31      0.55 o 
   5   2  12       18.49       18.62      0.69 o 
  -5   3  12      188.72      193.49      2.66 o 
  -4   3  12        0.97        1.30      0.35 o 
  -3   3  12      609.83      576.40     11.35 o 
  -2   3  12      406.75      386.17      6.24 o 
  -1   3  12      130.82      129.83      2.93 o 
   0   3  12      262.80      234.67      3.37 o 
   1   3  12      134.13      139.17      3.56 o 
   2   3  12      402.49      395.52      7.79 o 
   3   3  12      611.63      573.27     11.05 o 
   4   3  12        1.12        1.03      0.38 o 
   5   3  12      188.01      191.94      2.59 o 
  -5   4  12       77.25       73.91      1.57 o 
  -4   4  12      253.01      247.12      2.77 o 
  -3   4  12      914.76      884.38     13.22 o 
  -2   4  12      198.49      205.17      4.17 o 
  -1   4  12      366.80      396.32      4.56 o 
   0   4  12       79.03       87.33      1.71 o 
   1   4  12      366.13      409.26     10.38 o 
   2   4  12      198.10      209.88      5.76 o 
   3   4  12      919.18      903.18     15.60 o 
   4   4  12      253.12      245.36      3.16 o 
   5   4  12       76.33       75.50      1.31 o 
  -5   5  12       73.67       78.40      1.18 o 
  -4   5  12       27.54       24.60      0.73 o 
  -3   5  12      337.75      335.62      4.76 o 
  -2   5  12      150.89      143.54      4.81 o 
  -1   5  12       15.84       15.69      0.79 o 
   0   5  12     2384.20     2463.53     22.01 o 
   1   5  12       16.62       16.25      1.00 o 
   2   5  12      150.80      145.55      3.46 o 
   3   5  12      338.30      334.45      7.63 o 
   4   5  12       27.02       24.84      1.05 o 
   5   5  12       73.04       76.38      1.09 o 
  -5   6  12       48.80       50.76      0.77 o 
  -4   6  12       37.53       33.87      0.77 o 
  -3   6  12       56.42       53.56      1.19 o 
  -2   6  12       67.22       69.49      2.42 o 
  -1   6  12      416.11      419.53      4.56 o 
   0   6  12      443.78      421.86      4.64 o 
   1   6  12      421.78      408.76      6.44 o 
   2   6  12       68.56       73.57      3.23 o 
   3   6  12       57.59       54.04      1.58 o 
   4   6  12       38.02       33.63      1.12 o 
   5   6  12       48.37       50.71      0.79 o 
  -4   7  12       19.31       19.44      0.60 o 
  -3   7  12      207.07      203.55      2.86 o 
  -2   7  12      426.72      403.98      7.13 o 
  -1   7  12      103.19       97.53      1.82 o 
   0   7  12      661.89      682.29      7.87 o 
   1   7  12      101.66       97.77      2.67 o 
   2   7  12      425.60      409.71      8.95 o 
   3   7  12      206.91      204.61      3.34 o 
   4   7  12       19.65       18.58      1.00 o 
  -4   8  12       39.83       39.55      0.82 o 
  -3   8  12      196.35      183.46      2.71 o 
  -2   8  12      244.99      243.74      5.18 o 
  -1   8  12      364.45      374.08      4.41 o 
   0   8  12        1.49        2.93      0.64 o 
   1   8  12      362.65      367.90      4.99 o 
   2   8  12      243.21      245.82     10.58 o 
   3   8  12      199.11      187.85      3.34 o 
   4   8  12       39.18       39.65      1.05 o 
  -4   9  12       13.46       14.30      0.68 o 
  -3   9  12        4.73        6.20      0.43 o 
  -2   9  12      269.62      268.58      2.73 o 
  -1   9  12       30.79       32.40      1.20 o 
   0   9  12      220.22      190.49      2.79 o 
   1   9  12       30.42       29.57      1.61 o 
   2   9  12      272.28      267.07      3.05 o 
   3   9  12        4.58        7.58      0.59 o 
   4   9  12       13.61       14.44      0.65 o 
  -4  10  12      233.74      240.35      2.32 o 
  -3  10  12      128.15      124.95      1.47 o 
  -2  10  12       51.52       57.25      0.93 o 
  -1  10  12       25.69       25.70      0.68 o 
   0  10  12       11.77        9.33      0.71 o 
   1  10  12       25.82       28.93      1.52 o 
   2  10  12       50.43       56.58      1.51 o 
   3  10  12      126.54      128.78      2.59 o 
   4  10  12      234.82      248.20      5.01 o 
  -3  11  12       77.56       76.67      1.03 o 
  -2  11  12       50.46       43.23      0.78 o 
  -1  11  12      499.52      507.32      4.22 o 
   0  11  12      231.38      230.49      3.14 o 
   1  11  12      501.09      517.48      5.79 o 
   2  11  12       49.01       40.40      1.57 o 
   3  11  12       77.45       74.95      2.52 o 
  -3  12  12       61.42       60.57      0.88 o 
  -2  12  12       60.74       55.21      0.84 o 
  -1  12  12      694.53      681.50      6.25 o 
   0  12  12      244.61      246.67      2.52 o 
   1  12  12      694.78      686.35      5.95 o 
   2  12  12       61.86       56.12      1.69 o 
   3  12  12       61.55       60.01      2.11 o 
  -3  13  12       34.79       37.35      0.90 o 
  -2  13  12       45.45       44.69      0.74 o 
  -1  13  12       82.49       95.19      1.60 o 
   0  13  12        0.00        0.11      0.26 o 
   1  13  12       83.32       98.30      1.43 o 
   2  13  12       46.12       43.39      1.83 o 
   3  13  12       34.87       37.57      1.52 o 
  -2  14  12       96.34       98.84      1.82 o 
  -1  14  12      129.37      127.15      2.69 o 
   0  14  12       19.49       23.19      0.91 o 
   1  14  12      128.23      126.57      1.74 o 
   2  14  12       98.88      102.84      2.78 o 
  -1  15  12       23.98       25.43      1.40 o 
   0  15  12       48.04       57.22      1.17 o 
   1  15  12       23.89       24.06      1.15 o 
   0  16  12       20.69       20.13      0.82 o 
   1   0  13      292.97      315.46      6.54 o 
   2   0  13     3530.51     3479.88     48.71 o 
   3   0  13       44.10       46.46      2.62 o 
   4   0  13      109.53      114.16      1.70 o 
   5   0  13        3.25        2.73      0.37 o 
  -5   1  13       49.97       48.98      1.08 o 
  -4   1  13       22.19       23.47      0.67 o 
  -3   1  13      147.88      145.93      4.88 o 
  -2   1  13      744.23      678.61      9.68 o 
  -1   1  13      502.73      516.03      6.26 o 
   0   1  13        4.96        5.49      0.65 o 
   1   1  13      502.76      517.56      6.24 o 
   2   1  13      740.96      687.35     11.09 o 
   3   1  13      148.37      144.09      4.60 o 
   4   1  13       22.32       23.74      0.99 o 
   5   1  13       50.45       49.46      1.07 o 
  -5   2  13       86.81       83.28      1.47 o 
  -4   2  13       50.47       54.25      1.15 o 
  -3   2  13     1116.35     1101.18     21.87 o 
  -2   2  13      276.99      282.87      6.55 o 
  -1   2  13       17.76       21.48      0.87 o 
   0   2  13        0.16        0.57      0.42 o 
   1   2  13       18.16       25.22      2.91 o 
   2   2  13      273.30      283.56      5.88 o 
   3   2  13     1111.81     1088.04     18.33 o 
   4   2  13       50.03       52.45      1.24 o 
   5   2  13       87.83       84.34      1.45 o 
  -5   3  13       55.23       57.24      1.16 o 
  -4   3  13      106.90       96.22      1.64 o 
  -3   3  13      164.93      166.25      5.15 o 
  -2   3  13       82.32       85.23      2.50 o 
  -1   3  13      324.37      337.58      4.57 o 
   0   3  13      263.45      245.17      4.10 o 
   1   3  13      328.12      342.88      5.97 o 
   2   3  13       82.85       88.23      3.11 o 
   3   3  13      163.83      158.26      4.82 o 
   4   3  13      107.05       95.11      1.37 o 
   5   3  13       55.14       59.46      1.15 o 
  -5   4  13       41.55       37.91      0.68 o 
  -4   4  13       79.82       69.92      1.36 o 
  -3   4  13      890.23      891.18     10.21 o 
  -2   4  13       51.59       51.78      1.64 o 
  -1   4  13       35.75       31.38      1.04 o 
   0   4  13      358.61      355.00      6.13 o 
   1   4  13       36.03       31.68      1.21 o 
   2   4  13       51.89       56.78      2.51 o 
   3   4  13      886.11      868.09     31.54 o 
   4   4  13       80.10       68.16      1.27 o 
   5   4  13       41.05       38.14      0.72 o 
  -5   5  13       28.82       29.77      0.63 o 
  -4   5  13      133.88      132.11      1.75 o 
  -3   5  13      659.83      604.07      5.93 o 
  -2   5  13      126.35      127.57      3.29 o 
  -1   5  13      329.54      325.49      3.78 o 
   0   5  13     2762.45     2751.48     38.58 o 
   1   5  13      328.82      320.02      4.57 o 
   2   5  13      127.55      133.26      4.37 o 
   3   5  13      659.57      617.69      7.71 o 
   4   5  13      133.14      129.59      1.72 o 
   5   5  13       28.09       29.24      0.60 o 
  -4   6  13       85.96       83.51      1.91 o 
  -3   6  13      134.58      132.82      3.36 o 
  -2   6  13       53.23       57.00      2.31 o 
  -1   6  13       90.07       86.84      1.70 o 
   0   6  13       25.74       28.95      1.41 o 
   1   6  13       88.88       82.35      2.39 o 
   2   6  13       53.34       56.13      3.11 o 
   3   6  13      133.05      130.73      2.40 o 
   4   6  13       86.21       83.30      1.45 o 
  -4   7  13        8.08        7.84      0.67 o 
  -3   7  13       59.75       60.92      1.15 o 
  -2   7  13       98.29       95.69      5.15 o 
  -1   7  13      297.08      272.30      3.86 o 
   0   7  13       22.27       17.27      1.11 o 
   1   7  13      298.18      271.81      4.98 o 
   2   7  13       97.20       89.39      5.32 o 
   3   7  13       60.53       60.52      1.47 o 
   4   7  13        7.55        8.75      0.71 o 
  -4   8  13      182.28      189.97      2.56 o 
  -3   8  13      124.73      115.04      1.55 o 
  -2   8  13      239.91      221.45      2.42 o 
  -1   8  13       64.91       72.59      1.70 o 
   0   8  13      130.19      122.01      2.06 o 
   1   8  13       62.87       68.72      2.32 o 
   2   8  13      240.00      222.30      3.75 o 
   3   8  13      125.37      118.60      2.95 o 
   4   8  13      183.31      194.79      2.98 o 
  -4   9  13      159.55      163.95      1.74 o 
  -3   9  13       78.32       79.61      1.22 o 
  -2   9  13       67.96       69.81      1.18 o 
  -1   9  13       59.67       55.85      2.91 o 
   0   9  13        2.44        3.19      0.50 o 
   1   9  13       58.42       56.76      2.05 o 
   2   9  13       68.27       68.78      1.24 o 
   3   9  13       78.92       82.26      1.64 o 
   4   9  13      160.14      169.93      2.59 o 
  -4  10  13       83.48       83.80      1.12 o 
  -3  10  13        9.87       10.31      0.44 o 
  -2  10  13      222.47      207.44      2.10 o 
  -1  10  13      125.23      120.17      1.42 o 
   0  10  13      632.91      596.32      4.60 o 
   1  10  13      125.06      123.05      2.72 o 
   2  10  13      221.18      204.23      3.01 o 
   3  10  13        9.92        9.67      1.08 o 
   4  10  13       83.77       79.08      2.14 o 
  -3  11  13       11.72       13.77      0.49 o 
  -2  11  13      222.87      215.14      2.12 o 
  -1  11  13       22.83       21.90      0.56 o 
   0  11  13      121.85      129.01      1.72 o 
   1  11  13       22.31       20.96      0.83 o 
   2  11  13      221.76      214.33      2.83 o 
   3  11  13       11.69       14.40      1.16 o 
  -3  12  13       68.75       69.01      0.92 o 
  -2  12  13        6.29        8.23      0.44 o 
  -1  12  13      570.87      568.75      5.08 o 
   0  12  13        9.27        9.37      0.51 o 
   1  12  13      571.37      572.58      5.66 o 
   2  12  13        5.90        7.46      0.77 o 
   3  12  13       67.89       65.50      2.19 o 
  -3  13  13        3.50        4.73      0.29 o 
  -2  13  13        7.34        8.33      0.36 o 
  -1  13  13      332.70      343.29      4.93 o 
   0  13  13        0.14        1.26      0.62 o 
   1  13  13      332.23      339.32      3.36 o 
   2  13  13        7.42        6.48      0.84 o 
   3  13  13        3.70        4.27      0.64 o 
  -2  14  13        5.87        7.89      0.73 o 
  -1  14  13      249.12      255.96      4.30 o 
   0  14  13      547.18      569.12     10.83 o 
   1  14  13      247.92      251.86      3.26 o 
   2  14  13        6.40        6.78      0.74 o 
  -1  15  13        1.09        0.43      0.47 o 
   0  15  13        7.91        9.41      1.77 o 
   1  15  13        1.17        0.85      0.36 o 
   0   0  14      233.12      263.43      7.32 o 
   1   0  14       64.16       59.64      2.13 o 
   2   0  14       94.00       95.77      3.52 o 
   3   0  14      112.87      113.79      8.53 o 
   4   0  14       20.00       19.31      0.77 o 
   5   0  14       79.19       85.29      1.45 o 
  -5   1  14       20.00       23.30      1.61 o 
  -4   1  14       17.58       20.39      0.63 o 
  -3   1  14      753.40      740.51     27.80 o 
  -2   1  14      124.61      122.04      6.08 o 
  -1   1  14      237.61      233.13      3.14 o 
   0   1  14      508.19      576.96      9.34 o 
   1   1  14      239.79      242.03      3.18 o 
   2   1  14      124.69      126.55      4.08 o 
   3   1  14      753.09      725.64     23.57 o 
   4   1  14       17.63       20.78      0.62 o 
   5   1  14       20.17       23.14      0.71 o 
  -5   2  14        5.05        4.20      0.41 o 
  -4   2  14      106.45      102.71      1.47 o 
  -3   2  14      533.88      556.74     11.07 o 
  -2   2  14      155.63      146.70      2.83 o 
  -1   2  14      249.52      235.29      3.18 o 
   0   2  14       10.85       13.05      0.79 o 
   1   2  14      248.37      240.37      6.82 o 
   2   2  14      154.28      148.63      3.47 o 
   3   2  14      538.42      540.54     10.77 o 
   4   2  14      107.20      101.35      1.89 o 
   5   2  14        4.76        4.14      0.38 o 
  -5   3  14      115.64      120.68      1.81 o 
  -4   3  14       94.06       87.29      1.54 o 
  -3   3  14      625.28      636.91     16.01 o 
  -2   3  14       46.15       40.75      1.46 o 
  -1   3  14       59.84       58.35      1.66 o 
   0   3  14       62.15       52.36      1.44 o 
   1   3  14       58.97       54.62      2.96 o 
   2   3  14       46.44       45.88      2.36 o 
   3   3  14      627.48      629.69      7.16 o 
   4   3  14       94.25       88.76      1.74 o 
   5   3  14      114.27      120.96      2.19 o 
  -5   4  14      172.41      152.03      2.10 o 
  -4   4  14        7.23        6.68      0.64 o 
  -3   4  14      169.65      163.63      2.26 o 
  -2   4  14      355.68      351.06      7.13 o 
  -1   4  14      239.53      241.05      3.31 o 
   0   4  14      291.62      292.85      4.88 o 
   1   4  14      240.12      245.03      4.46 o 
   2   4  14      352.31      346.51      7.56 o 
   3   4  14      168.63      164.40      2.39 o 
   4   4  14        6.87        6.62      0.46 o 
   5   4  14      171.17      154.17      2.13 o 
  -4   5  14      181.40      180.51      2.60 o 
  -3   5  14      144.93      132.04      1.90 o 
  -2   5  14       24.67       28.68      1.69 o 
  -1   5  14       31.91       32.44      2.23 o 
   0   5  14      169.43      161.52      5.97 o 
   1   5  14       32.43       28.80      1.28 o 
   2   5  14       24.72       28.29      3.49 o 
   3   5  14      143.35      130.31      2.35 o 
   4   5  14      180.77      182.29      3.03 o 
  -4   6  14       36.23       33.95      0.82 o 
  -3   6  14       99.85       90.35      1.42 o 
  -2   6  14      385.43      368.11      6.59 o 
  -1   6  14      215.17      206.87      3.26 o 
   0   6  14      966.51     1023.32     11.14 o 
   1   6  14      217.90      200.30      4.04 o 
   2   6  14      383.75      362.60      6.87 o 
   3   6  14       99.01       91.97      1.88 o 
   4   6  14       35.93       35.91      0.99 o 
  -4   7  14       41.45       40.77      0.81 o 
  -3   7  14       11.81       14.28      0.54 o 
  -2   7  14      130.28      135.56      2.58 o 
  -1   7  14       14.23       18.40      0.85 o 
   0   7  14      220.03      194.08      2.94 o 
   1   7  14       14.34       15.96      1.31 o 
   2   7  14      130.49      129.53      1.84 o 
   3   7  14       12.17       15.99      0.79 o 
   4   7  14       41.11       40.56      1.04 o 
  -4   8  14       36.37       35.01      0.73 o 
  -3   8  14       18.72       18.25      0.61 o 
  -2   8  14      108.15      103.27      1.68 o 
  -1   8  14      407.34      397.38      5.32 o 
   0   8  14      290.05      278.16      3.83 o 
   1   8  14      406.28      407.71      6.64 o 
   2   8  14      106.78      100.47      1.60 o 
   3   8  14       18.35       17.31      0.81 o 
   4   8  14       35.41       36.24      1.14 o 
  -4   9  14       74.33       72.79      0.95 o 
  -3   9  14      103.33      104.14      1.30 o 
  -2   9  14      140.98      133.34      1.73 o 
  -1   9  14      142.13      133.90      1.56 o 
   0   9  14       17.99       23.19      1.18 o 
   1   9  14      142.80      140.26      3.23 o 
   2   9  14      141.12      129.43      2.33 o 
   3   9  14      102.46      106.31      2.01 o 
   4   9  14       75.18       75.10      2.05 o 
  -3  10  14       35.16       37.29      0.79 o 
  -2  10  14      137.25      125.41      1.45 o 
  -1  10  14      234.72      226.89      2.24 o 
   0  10  14        0.23        0.76      0.27 o 
   1  10  14      235.90      231.91      3.66 o 
   2  10  14      136.30      121.79      3.21 o 
   3  10  14       35.59       42.28      1.84 o 
  -3  11  14       42.01       39.81      0.70 o 
  -2  11  14       78.29       74.08      1.00 o 
  -1  11  14      279.85      281.50      3.13 o 
   0  11  14       19.15       20.08      0.80 o 
   1  11  14      279.42      282.78      4.61 o 
   2  11  14       76.99       72.29      2.06 o 
   3  11  14       40.82       38.61      1.69 o 
  -3  12  14        0.81        1.63      0.22 o 
  -2  12  14      143.13      137.69      1.82 o 
  -1  12  14      299.33      305.55      3.28 o 
   0  12  14       45.02       40.78      1.38 o 
   1  12  14      301.78      308.07      3.35 o 
   2  12  14      143.43      132.95      2.66 o 
   3  12  14        0.80        1.60      0.55 o 
  -2  13  14       59.32       60.46      0.98 o 
  -1  13  14      388.32      396.03     13.80 o 
   0  13  14       96.04       97.92      1.82 o 
   1  13  14      385.88      389.74      5.10 o 
   2  13  14       59.38       61.28      2.11 o 
  -2  14  14       46.64       40.10      1.61 o 
  -1  14  14      224.07      232.67      3.94 o 
   0  14  14       26.14       37.08      1.57 o 
   1  14  14      222.86      232.90      3.00 o 
   2  14  14       46.33       36.46      1.42 o 
   0  15  14        0.07        0.14      0.29 o 
   1  15  14        2.96        2.16      0.26 o 
   1   0  15      124.00      130.83      2.22 o 
   2   0  15       14.31       10.68      1.11 o 
   3   0  15        1.31        1.95      0.94 o 
   4   0  15        2.51        3.24      0.46 o 
   5   0  15       10.76       11.34      0.43 o 
  -5   1  15       26.56       28.54      0.71 o 
  -4   1  15       16.67       16.41      0.90 o 
  -3   1  15      546.05      508.09     11.05 o 
  -2   1  15       45.78       44.91      2.38 o 
  -1   1  15       68.54       60.98      1.44 o 
   0   1  15       32.32       32.00      1.08 o 
   1   1  15       68.64       60.34      2.03 o 
   2   1  15       46.02       45.17      2.38 o 
   3   1  15      545.33      513.69      9.30 o 
   4   1  15       16.80       16.91      0.78 o 
   5   1  15       26.58       27.94      0.61 o 
  -5   2  15       60.63       57.22      0.90 o 
  -4   2  15       71.55       73.59      1.99 o 
  -3   2  15      383.02      347.01      7.37 o 
  -2   2  15      241.66      222.82      6.49 o 
  -1   2  15       44.33       45.62      1.27 o 
   0   2  15      980.29      938.46     10.02 o 
   1   2  15       45.13       47.02      1.46 o 
   2   2  15      241.98      233.29      4.56 o 
   3   2  15      384.31      347.85      3.78 o 
   4   2  15       72.54       73.21      1.54 o 
   5   2  15       60.94       55.98      1.50 o 
  -5   3  15       59.33       64.49      1.76 o 
  -4   3  15       19.39       20.94      1.27 o 
  -3   3  15      659.30      638.25      7.48 o 
  -2   3  15       35.50       35.21      4.05 o 
  -1   3  15       24.01       25.62      1.02 o 
   0   3  15      566.64      545.19      6.41 o 
   1   3  15       25.03       25.97      1.19 o 
   2   3  15       35.21       38.89      1.89 o 
   3   3  15      660.20      639.18      7.12 o 
   4   3  15       19.48       20.86      0.68 o 
   5   3  15       60.47       67.54      1.79 o 
  -4   4  15       12.07       14.44      0.68 o 
  -3   4  15      160.30      149.61      5.36 o 
  -2   4  15      292.63      285.93      7.67 o 
  -1   4  15       37.33       35.58      1.12 o 
   0   4  15       62.78       62.89      1.52 o 
   1   4  15       37.03       34.06      1.36 o 
   2   4  15      294.38      271.95      6.35 o 
   3   4  15      161.34      152.78      2.38 o 
   4   4  15       12.37       14.55      0.64 o 
  -4   5  15       29.69       31.34      1.06 o 
  -3   5  15       19.21       15.46      0.61 o 
  -2   5  15      460.37      448.17     31.40 o 
  -1   5  15        2.03        2.90      0.49 o 
   0   5  15      565.17      584.71      7.82 o 
   1   5  15        1.91        3.39      0.63 o 
   2   5  15      463.61      440.44      8.84 o 
   3   5  15       19.43       14.70      0.75 o 
   4   5  15       29.73       31.89      0.84 o 
  -4   6  15       81.31       79.12      1.11 o 
  -3   6  15       29.70       29.76      0.91 o 
  -2   6  15      150.83      143.36      5.09 o 
  -1   6  15      257.30      253.04      4.03 o 
   0   6  15       11.97        7.91      0.87 o 
   1   6  15      257.20      249.08      5.09 o 
   2   6  15      153.85      146.47      3.67 o 
   3   6  15       31.21       30.50      1.02 o 
   4   6  15       81.73       82.48      1.82 o 
  -4   7  15       48.16       51.02      0.88 o 
  -3   7  15       57.96       52.13      0.90 o 
  -2   7  15       31.10       31.20      0.77 o 
  -1   7  15      205.06      222.14      3.04 o 
   0   7  15      302.36      300.31      4.90 o 
   1   7  15      208.03      222.67      4.41 o 
   2   7  15       32.04       28.68      0.85 o 
   3   7  15       56.81       51.69      3.28 o 
   4   7  15       48.44       53.64      1.18 o 
  -4   8  15       11.75       11.59      0.76 o 
  -3   8  15       28.38       33.65      0.89 o 
  -2   8  15      111.54      105.74      1.52 o 
  -1   8  15      925.19      931.56      9.50 o 
   0   8  15      103.81      102.30      2.48 o 
   1   8  15      922.87      941.44     12.39 o 
   2   8  15      111.14      101.36      1.54 o 
   3   8  15       28.09       32.23      2.18 o 
   4   8  15       12.30       11.66      1.26 o 
  -4   9  15      222.84      228.63      2.76 o 
  -3   9  15       29.18       30.88      0.65 o 
  -2   9  15       41.77       37.29      0.75 o 
  -1   9  15      520.68      514.77      6.24 o 
   0   9  15      105.72      109.20      1.62 o 
   1   9  15      522.60      528.49      7.77 o 
   2   9  15       40.52       38.41      1.21 o 
   3   9  15       29.11       31.77      0.89 o 
   4   9  15      224.06      236.64      4.72 o 
  -3  10  15        2.93        3.14      0.29 o 
  -2  10  15       26.51       21.78      0.59 o 
  -1  10  15       67.43       69.80      1.14 o 
   0  10  15       29.68       30.26      1.10 o 
   1  10  15       69.35       67.18      2.04 o 
   2  10  15       25.68       22.56      0.93 o 
   3  10  15        2.86        3.83      0.74 o 
  -3  11  15        7.95        8.27      0.35 o 
  -2  11  15       64.44       56.80      1.15 o 
  -1  11  15       73.52       80.43      1.27 o 
   0  11  15        2.46        2.28      0.41 o 
   1  11  15       74.58       80.66      1.87 o 
   2  11  15       64.78       54.67      2.68 o 
   3  11  15        7.72        7.08      0.84 o 
  -3  12  15       70.52       71.18      0.94 o 
  -2  12  15       47.97       43.42      0.77 o 
  -1  12  15       62.75       65.24      1.06 o 
   0  12  15       12.35       15.08      0.73 o 
   1  12  15       62.70       65.22      1.64 o 
   2  12  15       48.50       41.27      1.87 o 
   3  12  15       72.41       69.72      2.13 o 
  -2  13  15       58.42       66.71      1.01 o 
  -1  13  15      204.79      208.75      5.37 o 
   0  13  15        8.72        7.67      0.53 o 
   1  13  15      203.38      207.05      2.97 o 
   2  13  15       58.73       68.54      2.16 o 
   1  14  15       57.65       56.59      1.10 o 
   0  15  15       14.88       17.79      1.21 o 
   0   0  16     2401.71     2431.59     47.16 o 
   1   0  16       36.21       29.12      1.11 o 
   2   0  16       11.54       12.80      1.37 o 
   3   0  16      322.60      300.16      3.63 o 
   4   0  16        0.05       -0.36      0.36 o 
  -4   1  16       39.82       38.29      1.45 o 
  -3   1  16     1013.20      946.25     10.51 o 
  -2   1  16       23.55       25.38      1.79 o 
  -1   1  16      304.03      292.16      3.85 o 
   0   1  16     2352.56     2490.25     34.11 o 
   1   1  16      305.25      301.63      3.88 o 
   2   1  16       23.22       24.45      3.41 o 
   3   1  16     1016.61      955.44      9.49 o 
   4   1  16       39.68       38.10      1.60 o 
  -4   2  16       12.03       12.81      0.58 o 
  -3   2  16     1203.88     1173.33     12.81 o 
  -2   2  16        1.51        0.91      0.71 o 
  -1   2  16        6.09        7.34      0.65 o 
   0   2  16        3.96        6.21      0.89 o 
   1   2  16        6.09        7.60      0.78 o 
   2   2  16        1.70        0.51      0.80 o 
   3   2  16     1204.04     1177.11     11.50 o 
   4   2  16       12.13       11.49      0.59 o 
  -4   3  16       56.08       54.70      1.11 o 
  -3   3  16      156.69      148.05      2.58 o 
  -2   3  16      148.26      151.91      4.18 o 
  -1   3  16       46.61       47.26      1.34 o 
   0   3  16      282.27      285.09      5.03 o 
   1   3  16       46.82       45.55      1.52 o 
   2   3  16      147.49      149.52      4.31 o 
   3   3  16      157.21      152.46      2.14 o 
   4   3  16       56.37       54.35      1.62 o 
  -4   4  16       16.94       17.24      0.70 o 
  -3   4  16       81.24       85.44      2.31 o 
  -2   4  16      522.36      503.12      9.05 o 
  -1   4  16      163.44      160.99      2.48 o 
   0   4  16       14.65       10.51      1.33 o 
   1   4  16      162.70      166.06      4.44 o 
   2   4  16      526.99      506.91     12.63 o 
   3   4  16       79.70       82.18      1.72 o 
   4   4  16       17.21       16.26      0.64 o 
  -4   5  16       31.03       31.62      1.42 o 
  -3   5  16       51.19       44.80      0.91 o 
  -2   5  16       22.95       21.97      1.61 o 
  -1   5  16      796.78      780.06      9.32 o 
   0   5  16       15.19       12.10      1.41 o 
   1   5  16      796.09      776.18     10.71 o 
   2   5  16       22.96       23.47      1.99 o 
   3   5  16       50.79       43.52      1.21 o 
   4   5  16       30.39       29.71      0.89 o 
  -4   6  16        1.13        1.65      0.25 o 
  -3   6  16       69.45       70.53      1.16 o 
  -2   6  16        5.81        7.11      0.40 o 
  -1   6  16       53.87       56.70      1.73 o 
   0   6  16       39.15       38.19      4.23 o 
   1   6  16       52.97       56.54      2.05 o 
   2   6  16        5.69        5.61      0.44 o 
   3   6  16       69.04       69.81      1.64 o 
   4   6  16        1.12        1.35      0.34 o 
  -4   7  16       43.93       39.33      0.69 o 
  -3   7  16       36.06       33.22      0.78 o 
  -2   7  16      396.42      393.17      5.26 o 
  -1   7  16       77.08       79.66      1.60 o 
   0   7  16       78.20       78.03      3.36 o 
   1   7  16       77.51       77.43      2.43 o 
   2   7  16      394.26      390.96      4.06 o 
   3   7  16       36.48       35.91      1.15 o 
   4   7  16       43.09       39.83      0.96 o 
  -4   8  16       44.15       41.42      0.72 o 
  -3   8  16       48.06       46.51      0.89 o 
  -2   8  16      158.63      157.01      1.95 o 
  -1   8  16      785.28      751.65      5.29 o 
   0   8  16       86.23       85.87      1.58 o 
   1   8  16      784.96      798.32     14.99 o 
   2   8  16      158.53      151.26      1.98 o 
   3   8  16       48.84       48.28      1.12 o 
   4   8  16       43.42       41.76      0.92 o 
  -3   9  16       30.80       28.90      0.65 o 
  -2   9  16      131.72      131.67      1.51 o 
  -1   9  16      591.30      593.43      5.47 o 
   0   9  16       52.45       48.97      1.01 o 
   1   9  16      590.49      605.54      8.58 o 
   2   9  16      130.91      130.73      2.22 o 
   3   9  16       31.05       32.77      1.58 o 
  -3  10  16        8.06        8.11      0.40 o 
  -2  10  16        2.17        2.06      0.31 o 
  -1  10  16        4.20        4.67      0.39 o 
   0  10  16       67.67       65.24      1.58 o 
   1  10  16        4.30        3.94      0.48 o 
   2  10  16        2.15        1.73      0.41 o 
   3  10  16        7.93        6.88      0.87 o 
  -3  11  16       18.01       19.22      0.53 o 
  -2  11  16       26.45       24.31      0.60 o 
  -1  11  16       60.71       57.92      0.98 o 
   0  11  16       12.40       13.52      0.67 o 
   1  11  16       61.22       58.01      1.18 o 
   2  11  16       26.97       23.75      0.83 o 
   3  11  16       17.56       19.07      1.14 o 
  -2  12  16      125.62      127.16      1.86 o 
  -1  12  16       25.02       25.76      0.92 o 
   0  12  16       24.04       24.80      0.88 o 
   1  12  16       24.34       24.78      1.06 o 
   2  12  16      125.09      129.09      3.44 o 
  -2  13  16      116.49      115.88      2.42 o 
  -1  13  16      454.98      483.14     10.45 o 
   0  13  16      105.80      105.30      2.98 o 
   1  13  16      458.12      493.62      5.66 o 
   2  13  16      116.06      118.07      3.00 o 
   0  14  16       12.40       12.93      0.71 o 
   1  14  16       33.24       32.69      0.76 o 
   1   0  17      187.22      187.59      2.90 o 
   2   0  17        9.10        6.54      1.12 o 
   3   0  17        0.02       -0.05      0.37 o 
   4   0  17       11.00       10.82      0.53 o 
  -4   1  17        7.73        6.99      0.54 o 
  -3   1  17      399.24      376.95      4.38 o 
  -2   1  17       67.24       67.09      4.00 o 
  -1   1  17       23.66       21.78      1.14 o 
   0   1  17      952.37      952.28     12.46 o 
   1   1  17       24.09       22.30      1.16 o 
   2   1  17       66.96       63.80      2.67 o 
   3   1  17      395.41      375.47      4.63 o 
   4   1  17        7.49        6.61      0.48 o 
  -4   2  17       57.31       55.09      1.10 o 
  -3   2  17      477.15      444.95      4.88 o 
  -2   2  17       41.43       39.07      4.34 o 
  -1   2  17       27.69       28.81      1.14 o 
   0   2  17      854.47      818.03     11.05 o 
   1   2  17       28.00       28.33      1.32 o 
   2   2  17       40.27       35.31      2.16 o 
   3   2  17      475.98      448.68      5.36 o 
   4   2  17       57.70       54.28      2.05 o 
  -4   3  17       26.29       26.53      0.75 o 
  -3   3  17      206.28      190.13      2.65 o 
  -2   3  17      331.23      326.98      6.94 o 
  -1   3  17      354.68      332.16      5.40 o 
   0   3  17      813.89      826.90     11.20 o 
   1   3  17      352.02      332.77      5.54 o 
   2   3  17      327.99      329.29      7.11 o 
   3   3  17      206.23      192.56      2.80 o 
   4   3  17       25.97       26.66      0.89 o 
  -4   4  17       25.96       23.72      0.82 o 
  -3   4  17      131.35      118.15      1.80 o 
  -2   4  17      854.53      832.04      6.62 o 
  -1   4  17      125.30      126.93      2.81 o 
   0   4  17      159.97      162.86      6.84 o 
   1   4  17      126.47      124.29      3.01 o 
   2   4  17      858.45      824.34      7.61 o 
   3   4  17      129.03      117.56      2.47 o 
   4   4  17       26.08       24.68      1.02 o 
  -4   5  17       28.97       26.04      0.73 o 
  -3   5  17       38.14       38.34      0.83 o 
  -2   5  17      382.19      371.09      3.12 o 
  -1   5  17       54.90       56.89      1.95 o 
   0   5  17        2.20        1.75      1.08 o 
   1   5  17       55.24       60.54      2.07 o 
   2   5  17      381.34      368.43      6.66 o 
   3   5  17       38.40       37.23      1.03 o 
   4   5  17       28.74       26.99      0.82 o 
  -4   6  17        1.39        1.68      0.27 o 
  -3   6  17        2.72        3.45      0.41 o 
  -2   6  17       52.08       52.46      0.89 o 
  -1   6  17      253.16      254.58      4.61 o 
   0   6  17        2.10        0.88      1.43 o 
   1   6  17      251.05      256.70      6.78 o 
   2   6  17       54.19       56.74      1.82 o 
   3   6  17        2.47        2.99      0.70 o 
   4   6  17        1.15        1.52      0.32 o 
  -4   7  17        2.98        3.51      0.29 o 
  -3   7  17       40.53       38.91      0.81 o 
  -2   7  17      218.52      204.61      2.84 o 
  -1   7  17      723.39      676.66      6.21 o 
   0   7  17       57.65       55.95      1.53 o 
   1   7  17      716.90      693.58     12.06 o 
   2   7  17      218.58      198.07      2.50 o 
   3   7  17       40.36       39.75      1.01 o 
   4   7  17        3.07        3.16      0.35 o 
  -4   8  17      182.62      171.09      3.57 o 
  -3   8  17        1.97        2.39      0.29 o 
  -2   8  17       27.23       25.63      0.72 o 
  -1   8  17      924.54      920.29      7.30 o 
   0   8  17      179.75      163.12      2.69 o 
   1   8  17      924.37      932.87     26.21 o 
   2   8  17       27.99       26.56      1.49 o 
   3   8  17        1.87        2.66      0.51 o 
  -3   9  17       32.51       31.32      0.81 o 
  -2   9  17       13.39       13.23      0.47 o 
  -1   9  17      464.48      460.14      4.70 o 
   0   9  17       15.90       18.12      1.07 o 
   1   9  17      464.72      461.32      6.33 o 
   2   9  17       13.67       13.05      0.75 o 
   3   9  17       32.99       31.70      1.54 o 
  -3  10  17       12.40       13.91      0.49 o 
  -2  10  17        5.46        7.72      0.39 o 
  -1  10  17       92.73       94.51      1.34 o 
   0  10  17       14.54       17.33      0.76 o 
   1  10  17       91.26       91.75      1.54 o 
   2  10  17        5.41        6.51      0.54 o 
   3  10  17       12.02       12.71      1.01 o 
  -3  11  17       12.07       13.19      0.41 o 
  -2  11  17       25.64       25.05      0.80 o 
  -1  11  17      139.42      137.48      1.84 o 
   0  11  17        1.12        1.66      0.43 o 
   1  11  17      138.92      138.34      2.54 o 
   2  11  17       25.91       24.01      1.20 o 
   3  11  17       12.32       14.28      0.95 o 
  -2  12  17        5.42        5.32      0.39 o 
  -1  12  17       71.92       67.96      2.59 o 
   0  12  17      177.77      196.34      4.06 o 
   1  12  17       71.68       71.07      4.32 o 
   2  12  17        5.50        4.02      0.71 o 
  -1  13  17       43.22       54.32      2.14 o 
   0  13  17      157.49      156.11      3.77 o 
   1  13  17       43.40       51.02      1.47 o 
   0  14  17       12.87       15.05      0.68 o 
   0   0  18      825.91      848.15     14.32 o 
   1   0  18      114.47      132.99      3.43 o 
   2   0  18      486.89      454.98     14.94 o 
   3   0  18      107.57      104.89      1.66 o 
   4   0  18       21.55       20.73      0.68 o 
  -4   1  18       13.76       13.21      0.67 o 
  -3   1  18      286.01      269.90      3.26 o 
  -2   1  18       15.46       14.96      1.06 o 
  -1   1  18      327.49      321.24      5.31 o 
   0   1  18       36.03       35.65      1.99 o 
   1   1  18      325.73      321.55      6.21 o 
   2   1  18       15.44       13.98      0.68 o 
   3   1  18      285.94      273.41      3.26 o 
   4   1  18       14.31       12.78      0.57 o 
  -4   2  18       93.12       87.92      1.45 o 
  -3   2  18       69.21       61.24      1.20 o 
  -2   2  18      535.39      509.52      6.78 o 
  -1   2  18       58.78       53.43      1.80 o 
   0   2  18      265.83      275.64      5.39 o 
   1   2  18       58.62       55.88      2.17 o 
   2   2  18      534.39      512.72      7.07 o 
   3   2  18       70.55       62.52      1.22 o 
   4   2  18       93.18       87.01      1.45 o 
  -4   3  18       47.73       45.13      0.97 o 
  -3   3  18      143.44      133.57      1.91 o 
  -2   3  18      300.61      296.01      3.07 o 
  -1   3  18       76.63       70.92      3.21 o 
   0   3  18        0.05       -0.81      0.98 o 
   1   3  18       76.30       75.51      2.56 o 
   2   3  18      300.60      293.66      3.27 o 
   3   3  18      141.19      128.55      2.11 o 
   4   3  18       47.50       46.48      1.18 o 
  -4   4  18       11.52       15.58      0.60 o 
  -3   4  18      365.22      336.79      4.24 o 
  -2   4  18      823.60      806.08      8.56 o 
  -1   4  18       45.17       42.82      1.61 o 
   0   4  18       61.39       57.40      2.94 o 
   1   4  18       44.51       42.55      1.97 o 
   2   4  18      823.54      805.18      7.43 o 
   3   4  18      364.90      334.63      4.33 o 
   4   4  18       11.51       17.75      0.67 o 
  -4   5  18        1.19        0.59      0.27 o 
  -3   5  18       16.89       14.46      0.70 o 
  -2   5  18      271.13      267.00      2.54 o 
  -1   5  18      271.28      275.94      4.58 o 
   0   5  18       12.05       13.00      1.78 o 
   1   5  18      265.90      275.19      5.71 o 
   2   5  18      273.43      264.73      3.12 o 
   3   5  18       16.42       12.30      0.64 o 
   4   5  18        1.35        1.45      0.59 o 
  -4   6  18        6.25        7.32      0.44 o 
  -3   6  18       98.04       94.29      1.32 o 
  -2   6  18       51.65       52.85      0.87 o 
  -1   6  18      212.62      208.77      2.37 o 
   0   6  18       49.80       51.73      1.50 o 
   1   6  18      212.88      216.65      4.82 o 
   2   6  18       51.41       51.53      1.05 o 
   3   6  18       98.53       95.64      1.68 o 
   4   6  18        6.27        7.09      0.54 o 
  -4   7  18       49.25       52.42      0.80 o 
  -3   7  18      108.19      106.21      1.40 o 
  -2   7  18      105.69      104.33      1.27 o 
  -1   7  18       21.85       23.98      1.09 o 
   0   7  18      146.81      158.53      2.41 o 
   1   7  18       21.79       22.08      1.44 o 
   2   7  18      105.70      101.57      2.03 o 
   3   7  18      108.70      106.87      2.09 o 
   4   7  18       49.20       53.04      1.55 o 
  -3   8  18       12.45       13.17      0.47 o 
  -2   8  18      174.35      170.55      1.78 o 
  -1   8  18      277.53      283.20      2.97 o 
   0   8  18        0.31        0.87      0.46 o 
   1   8  18      278.28      283.54      4.88 o 
   2   8  18      174.95      170.41      2.69 o 
   3   8  18       12.01       11.54      1.05 o 
  -3   9  18       92.93      105.45      1.61 o 
  -2   9  18       14.88       14.85      0.50 o 
  -1   9  18       27.07       28.37      0.74 o 
   0   9  18        2.47        1.77      0.57 o 
   1   9  18       27.08       26.73      1.30 o 
   2   9  18       14.94       13.83      0.76 o 
   3   9  18       91.86      106.58      2.92 o 
  -3  10  18        5.39        6.73      0.36 o 
  -2  10  18       24.74       28.34      0.75 o 
  -1  10  18       86.50       84.78      1.23 o 
   0  10  18        5.45        5.53      0.57 o 
   1  10  18       84.95       81.31      2.56 o 
   2  10  18       25.20       29.86      1.61 o 
   3  10  18        5.25        6.40      0.76 o 
  -2  11  18        2.76        4.04      0.45 o 
  -1  11  18        9.05       10.29      0.48 o 
   0  11  18      102.84      104.08      3.33 o 
   1  11  18        8.95       10.02      0.72 o 
   2  11  18        2.74        3.17      0.49 o 
  -2  12  18      307.81      317.62      6.15 o 
  -1  12  18        6.89        7.96      1.03 o 
   0  12  18       30.70       33.68      0.91 o 
   1  12  18        6.81        5.73      0.59 o 
   2  12  18      307.18      331.43      6.77 o 
   0  13  18        1.16        0.79      0.49 o 
   1  13  18       43.24       43.77      0.93 o 
   1   0  19        5.36        5.23      1.07 o 
   2   0  19        1.33        1.41      0.32 o 
   3   0  19       21.52       20.60      0.73 o 
   4   0  19        7.16       12.72      0.56 o 
  -4   1  19      174.36      168.14      2.75 o 
  -3   1  19      133.23      130.35      1.90 o 
  -2   1  19        5.05        5.75      0.45 o 
  -1   1  19      101.64      105.53      2.93 o 
   0   1  19      122.08      125.61      4.39 o 
   1   1  19      102.76      107.74      6.15 o 
   2   1  19        5.24        5.48      0.43 o 
   3   1  19      134.23      131.41      2.24 o 
   4   1  19      176.37      168.87      2.28 o 
  -4   2  19       96.64       95.75      1.51 o 
  -3   2  19        0.39        0.27      0.31 o 
  -2   2  19      160.04      160.20      1.87 o 
  -1   2  19       32.48       29.17      1.53 o 
   0   2  19      391.70      362.20      8.18 o 
   1   2  19       32.53       27.35      1.59 o 
   2   2  19      157.88      156.66      2.02 o 
   3   2  19        0.43        0.10      0.29 o 
   4   2  19       95.75       94.92      1.49 o 
  -4   3  19       87.98       79.51      1.31 o 
  -3   3  19      208.84      207.08      2.61 o 
  -2   3  19      532.13      526.86      5.31 o 
  -1   3  19      177.14      185.11      3.55 o 
   0   3  19       99.62       89.20      6.39 o 
   1   3  19      178.87      186.24      4.30 o 
   2   3  19      532.46      525.18      5.43 o 
   3   3  19      207.65      203.82      2.90 o 
   4   3  19       88.34       78.98      1.30 o 
  -4   4  19       28.33       26.98      0.70 o 
  -3   4  19       19.35       15.05      1.30 o 
  -2   4  19      467.61      472.97      4.46 o 
  -1   4  19      103.28       96.38      2.07 o 
   0   4  19        4.73        6.57      1.73 o 
   1   4  19      102.67      101.55      2.97 o 
   2   4  19      464.63      473.95      4.97 o 
   3   4  19       18.77       14.50      0.69 o 
   4   4  19       27.77       26.68      0.75 o 
  -4   5  19       53.78       61.90      2.00 o 
  -3   5  19      154.80      136.82      2.12 o 
  -2   5  19       72.02       67.78      0.99 o 
  -1   5  19       41.36       42.22      0.89 o 
   0   5  19       32.13       32.35      1.00 o 
   1   5  19       40.76       41.70      1.92 o 
   2   5  19       71.95       68.98      2.57 o 
   3   5  19      154.14      135.68      2.12 o 
   4   5  19       54.81       64.60      1.19 o 
  -4   6  19       46.28       50.28      0.91 o 
  -3   6  19       51.90       46.82      0.85 o 
  -2   6  19      118.00      115.82      1.83 o 
  -1   6  19      307.98      309.04      3.14 o 
   0   6  19      450.61      443.73      5.29 o 
   1   6  19      304.77      315.78      6.10 o 
   2   6  19      118.59      115.64      2.18 o 
   3   6  19       51.31       47.18      1.61 o 
   4   6  19       47.14       52.81      1.51 o 
  -3   7  19      146.83      149.45      1.67 o 
  -2   7  19       84.80       84.65      1.24 o 
  -1   7  19       55.50       56.36      1.18 o 
   0   7  19       45.80       47.62      1.52 o 
   1   7  19       57.07       57.40      1.96 o 
   2   7  19       85.24       84.70      1.77 o 
   3   7  19      147.12      148.33      3.78 o 
  -3   8  19       11.23       11.24      0.42 o 
  -2   8  19      117.19      114.42      1.41 o 
  -1   8  19       64.86       69.75      1.29 o 
   0   8  19       13.32       16.36      0.85 o 
   1   8  19       64.28       69.52      1.64 o 
   2   8  19      117.68      114.26      4.04 o 
   3   8  19       10.98       10.27      0.98 o 
  -3   9  19       68.92       71.56      0.92 o 
  -2   9  19       22.82       28.95      0.77 o 
  -1   9  19       59.04       59.74      1.33 o 
   0   9  19      208.20      219.17      3.15 o 
   1   9  19       59.82       61.89      1.48 o 
   2   9  19       21.86       27.16      0.92 o 
   3   9  19       68.27       71.56      2.20 o 
  -2  10  19        0.53        2.31      0.42 o 
  -1  10  19      154.51      149.38      1.96 o 
   0  10  19       76.16       84.55      1.98 o 
   1  10  19      154.10      146.56      2.63 o 
   2  10  19        0.46        2.57      0.40 o 
  -2  11  19       72.67       76.81      1.99 o 
  -1  11  19       64.26       63.90      1.31 o 
   0  11  19        7.90        7.81      0.54 o 
   1  11  19       62.83       62.79      1.65 o 
   2  11  19       71.70       76.22      2.34 o 
  -1  12  19       67.20       65.30      1.75 o 
   0  12  19        1.75        1.74      0.53 o 
   1  12  19       66.93       68.64      1.72 o 
   0  13  19      115.30      112.93      1.76 o 
   0   0  20      571.39      529.12     15.12 o 
   1   0  20      166.31      157.48      6.13 o 
   2   0  20        8.70        7.86      0.47 o 
   3   0  20      109.57      106.97      1.63 o 
   4   0  20       61.65       57.35      1.07 o 
  -4   1  20       57.44       50.08      1.00 o 
  -3   1  20        6.80        7.94      0.50 o 
  -2   1  20       84.75       87.39      1.61 o 
  -1   1  20      590.86      593.42     11.24 o 
   0   1  20       45.22       54.95      3.06 o 
   1   1  20      590.11      600.84      9.88 o 
   2   1  20       85.22       87.06      1.40 o 
   3   1  20        6.42        7.06      0.48 o 
   4   1  20       57.39       50.65      1.62 o 
  -4   2  20      154.02      148.41      2.02 o 
  -3   2  20       21.15       24.35      1.06 o 
  -2   2  20      284.10      274.13      3.53 o 
  -1   2  20      311.98      286.40      3.64 o 
   0   2  20       43.61       39.66      2.85 o 
   1   2  20      314.74      309.73      5.81 o 
   2   2  20      285.85      275.40      3.15 o 
   3   2  20       21.99       26.28      0.97 o 
   4   2  20      155.78      148.42      2.00 o 
  -4   3  20      289.72      299.43      3.57 o 
  -3   3  20       18.06       15.90      0.66 o 
  -2   3  20      138.19      145.72      1.81 o 
  -1   3  20       64.62       58.65      1.33 o 
   0   3  20       79.43       76.91      1.55 o 
   1   3  20       64.69       62.91      2.22 o 
   2   3  20      140.18      148.61      1.97 o 
   3   3  20       18.20       15.21      0.67 o 
   4   3  20      288.90      303.27      4.13 o 
  -4   4  20        7.22        7.88      0.41 o 
  -3   4  20      231.87      222.34      3.10 o 
  -2   4  20      536.86      549.25      5.05 o 
  -1   4  20      167.05      164.02      2.07 o 
   0   4  20       47.62       50.14      1.22 o 
   1   4  20      166.78      174.24      3.91 o 
   2   4  20      537.83      555.12      6.70 o 
   3   4  20      231.33      220.15      3.59 o 
   4   4  20        7.60        7.81      0.43 o 
  -3   5  20       89.75       85.36      1.36 o 
  -2   5  20      223.24      221.96      2.15 o 
  -1   5  20      507.26      501.90      4.40 o 
   0   5  20        0.20        1.76      0.42 o 
   1   5  20      509.46      524.16      8.67 o 
   2   5  20      223.11      219.47      3.27 o 
   3   5  20       91.44       87.44      2.09 o 
  -3   6  20       76.95       69.79      0.99 o 
  -2   6  20       63.34       64.19      0.98 o 
  -1   6  20       25.93       26.37      1.31 o 
   0   6  20       52.68       56.24      1.40 o 
   1   6  20       26.35       24.48      2.15 o 
   2   6  20       63.90       65.86      1.85 o 
   3   6  20       77.64       68.88      2.25 o 
  -3   7  20        7.25        7.91      0.37 o 
  -2   7  20      109.00      112.99      1.93 o 
  -1   7  20       71.87       78.68      3.14 o 
   0   7  20      630.57      647.08      7.17 o 
   1   7  20       70.58       73.50      1.70 o 
   2   7  20      109.12      111.98      2.03 o 
   3   7  20        7.62        7.32      0.86 o 
  -3   8  20       44.05       47.40      0.77 o 
  -2   8  20       20.61       19.69      0.68 o 
  -1   8  20        8.55        8.61      0.78 o 
   0   8  20     1596.85     1690.05     19.85 o 
   1   8  20        8.56        7.88      0.66 o 
   2   8  20       19.80       18.55      1.31 o 
   3   8  20       43.12       48.32      1.77 o 
  -3   9  20       80.52       88.92      1.39 o 
  -2   9  20        6.52        7.19      0.59 o 
  -1   9  20      120.90      125.17      2.00 o 
   0   9  20       20.29       23.63      1.33 o 
   1   9  20      121.41      116.94      2.34 o 
   2   9  20        6.62        7.11      0.56 o 
   3   9  20       79.25       87.27      2.43 o 
  -2  10  20       77.28       79.52      1.38 o 
  -1  10  20       21.69       18.07      0.70 o 
   0  10  20        1.33        0.80      0.38 o 
   1  10  20       21.31       19.00      0.98 o 
   2  10  20       76.99       74.01      1.70 o 
  -2  11  20       24.72       24.99      0.78 o 
  -1  11  20       26.93       22.63      1.71 o 
   0  11  20       33.66       33.83      0.91 o 
   1  11  20       26.07       22.29      0.97 o 
   2  11  20       24.55       24.56      1.23 o 
  -1  12  20       97.04       94.41      3.04 o 
   0  12  20        8.66        6.44      0.74 o 
   1  12  20       98.09       95.83      2.39 o 
   1   0  21        3.02        4.10      1.59 o 
   2   0  21        5.91        3.72      0.35 o 
   3   0  21        0.32        0.53      0.29 o 
   4   0  21       35.63       29.78      0.69 o 
  -4   1  21      114.74      101.56      1.48 o 
  -3   1  21       17.73       18.80      0.69 o 
  -2   1  21       81.02       76.24      1.19 o 
  -1   1  21      205.19      205.07      8.36 o 
   0   1  21      610.45      598.69      6.80 o 
   1   1  21      203.98      209.32      7.46 o 
   2   1  21       83.21       82.44      1.67 o 
   3   1  21       17.21       18.27      0.68 o 
   4   1  21      115.12      103.86      1.47 o 
  -4   2  21      146.94      144.39      3.45 o 
  -3   2  21       39.79       40.85      1.47 o 
  -2   2  21      337.16      320.34      3.21 o 
  -1   2  21       51.85       50.67      1.21 o 
   0   2  21      369.21      356.10      4.47 o 
   1   2  21       50.07       47.63      3.55 o 
   2   2  21      337.10      320.13      4.26 o 
   3   2  21       40.02       41.27      1.04 o 
   4   2  21      146.00      142.96      1.85 o 
  -3   3  21       15.48       15.97      0.71 o 
  -2   3  21       55.51       53.80      0.94 o 
  -1   3  21      196.55      207.71      2.85 o 
   0   3  21       23.51       20.80      0.82 o 
   1   3  21      194.03      201.76      7.39 o 
   2   3  21       54.78       53.15      1.43 o 
   3   3  21       15.45       15.71      0.64 o 
  -3   4  21       40.40       37.35      0.88 o 
  -2   4  21      124.58      111.29      1.52 o 
  -1   4  21      300.71      309.62      3.79 o 
   0   4  21        3.77        4.40      0.48 o 
   1   4  21      304.04      317.95      9.60 o 
   2   4  21      124.28      112.09      2.04 o 
   3   4  21       40.50       36.72      1.60 o 
  -3   5  21       54.17       61.09      1.13 o 
  -2   5  21      128.62      136.34      2.15 o 
  -1   5  21       85.87       77.53      1.67 o 
   0   5  21       64.87       67.06      1.77 o 
   1   5  21       87.01       97.71      4.67 o 
   2   5  21      128.29      137.33      2.30 o 
   3   5  21       54.39       60.13      2.07 o 
  -3   6  21       19.83       20.01      0.71 o 
  -2   6  21      178.03      174.36      2.59 o 
  -1   6  21       10.65       10.08      0.88 o 
   0   6  21       21.92       24.84      1.10 o 
   1   6  21       10.75       10.54      1.23 o 
   2   6  21      174.66      170.10      2.99 o 
   3   6  21       19.81       19.65      1.18 o 
  -3   7  21       38.83       35.14      0.65 o 
  -2   7  21       14.72       15.57      0.73 o 
  -1   7  21       11.40       13.71      0.74 o 
   0   7  21     1166.55     1209.42     20.94 o 
   1   7  21       11.22       13.29      0.80 o 
   2   7  21       14.82       15.50      1.51 o 
   3   7  21       39.55       35.88      1.50 o 
  -3   8  21        9.70       10.87      1.06 o 
  -2   8  21       25.17       24.59      0.81 o 
  -1   8  21      150.11      163.83      2.46 o 
   0   8  21      241.00      262.92      3.74 o 
   1   8  21      149.94      156.60      2.82 o 
   2   8  21       25.09       22.79      1.34 o 
   3   8  21        9.38        8.94      0.84 o 
  -2   9  21        2.68        3.91      0.58 o 
  -1   9  21        8.63        8.23      0.52 o 
   0   9  21      470.40      480.72      6.09 o 
   1   9  21        8.36        8.26      0.69 o 
   2   9  21        2.63        2.48      0.47 o 
  -2  10  21       26.32       27.56      0.87 o 
  -1  10  21       46.18       48.36      1.32 o 
   0  10  21        0.21        0.61      0.35 o 
   1  10  21       46.00       48.47      1.39 o 
   2  10  21       25.68       28.14      1.34 o 
  -1  11  21       60.92       59.37      2.47 o 
   0  11  21       15.56       18.93      1.01 o 
   1  11  21       60.52       61.11      1.39 o 
   0  12  21        0.10        0.45      0.30 o 
   0   0  22       33.16       36.16      2.60 o 
   1   0  22       78.38       70.62      1.69 o 
   2   0  22       40.59       44.40      1.17 o 
   3   0  22       15.14       18.43      0.91 o 
  -3   1  22       40.67       41.13      0.91 o 
  -2   1  22       13.68       11.85      0.74 o 
  -1   1  22      316.79      328.38      4.56 o 
   0   1  22        3.33        3.45      0.48 o 
   1   1  22      315.29      324.36      6.99 o 
   2   1  22       14.16       13.38      0.74 o 
   3   1  22       40.54       41.63      0.89 o 
  -3   2  22       82.28       91.26      1.47 o 
  -2   2  22       11.29       10.08      0.86 o 
  -1   2  22       28.64       30.01      1.00 o 
   0   2  22       16.23       14.93      1.15 o 
   1   2  22       27.98       29.32      1.75 o 
   2   2  22       11.28        9.99      0.67 o 
   3   2  22       83.11       92.72      2.60 o 
  -3   3  22       18.65       17.22      0.59 o 
  -2   3  22      150.52      144.17      2.49 o 
  -1   3  22      219.75      230.26      3.04 o 
   0   3  22      176.03      171.97      2.36 o 
   1   3  22      218.78      230.12      7.62 o 
   2   3  22      150.05      142.76      2.32 o 
   3   3  22       19.06       17.84      1.16 o 
  -3   4  22       41.93       47.67      0.93 o 
  -2   4  22       72.48       65.83      1.69 o 
  -1   4  22       68.57       73.90      1.90 o 
   0   4  22       53.46       51.18      1.15 o 
   1   4  22       68.36       74.35      1.80 o 
   2   4  22       72.33       65.56      1.44 o 
   3   4  22       42.84       46.23      1.77 o 
  -3   5  22       30.20       27.35      1.01 o 
  -2   5  22      102.33       99.31      3.11 o 
  -1   5  22      185.67      199.83      3.01 o 
   0   5  22      180.08      184.96      2.80 o 
   1   5  22      183.84      203.22      3.04 o 
   2   5  22      101.95       99.00      2.29 o 
   3   5  22       30.47       28.25      1.36 o 
  -3   6  22       13.97       12.58      0.72 o 
  -2   6  22        1.48        3.20      0.56 o 
  -1   6  22        3.22        2.52      0.47 o 
   0   6  22        6.93        8.23      0.55 o 
   1   6  22        3.27        2.90      0.52 o 
   2   6  22        1.55        1.93      0.46 o 
   3   6  22       13.75       13.51      1.02 o 
  -3   7  22       30.15       30.20      1.34 o 
  -2   7  22      126.70      126.41      2.47 o 
  -1   7  22       45.23       45.09      1.18 o 
   0   7  22      331.58      332.80      4.70 o 
   1   7  22       45.63       45.53      1.43 o 
   2   7  22      126.47      123.11      2.82 o 
   3   7  22       31.07       31.10      1.34 o 
  -2   8  22       21.30       20.96      1.00 o 
  -1   8  22       71.81       79.81      1.72 o 
   0   8  22     1055.61     1122.16     16.25 o 
   1   8  22       70.88       76.89      1.75 o 
   2   8  22       21.03       18.92      0.63 o 
  -2   9  22        2.16        1.80      0.44 o 
  -1   9  22       37.14       37.45      0.88 o 
   0   9  22      255.85      277.87      3.72 o 
   1   9  22       36.97       39.74      1.26 o 
   2   9  22        2.26        1.26      0.54 o 
  -1  10  22        0.06       -0.61      0.61 o 
   0  10  22       25.46       25.17      1.51 o 
   1  10  22        0.05        0.56      0.69 o 
  -1  11  22       12.71       14.64      1.31 o 
   0  11  22       29.24       32.83      1.13 o 
   1  11  22       12.73       13.28      0.50 o 
   1   0  23       37.09       42.08      1.29 o 
   2   0  23       15.18       12.30      0.79 o 
   3   0  23        5.02        4.12      0.57 o 
  -3   1  23       35.57       34.93      1.17 o 
  -2   1  23       64.82       66.84      1.40 o 
  -1   1  23      133.71      132.29      3.22 o 
   0   1  23        5.83        4.20      0.49 o 
   1   1  23      132.53      129.16      2.76 o 
   2   1  23       64.50       64.19      1.61 o 
   3   1  23       36.16       34.61      1.47 o 
  -3   2  23       26.41       25.56      1.01 o 
  -2   2  23       25.97       25.84      1.52 o 
  -1   2  23       56.78       58.22      1.31 o 
   0   2  23        0.05        0.40      0.37 o 
   1   2  23       55.77       57.05      1.54 o 
   2   2  23       25.52       22.79      1.03 o 
   3   2  23       26.80       26.49      1.30 o 
  -3   3  23       37.81       33.27      1.11 o 
  -2   3  23      208.52      197.76      6.35 o 
  -1   3  23       68.20       65.86      1.52 o 
   0   3  23        1.63        1.47      0.40 o 
   1   3  23       67.36       66.92      1.66 o 
   2   3  23      205.65      197.07      8.41 o 
   3   3  23       37.93       35.33      1.47 o 
  -3   4  23        3.98        3.77      0.52 o 
  -2   4  23       87.11       87.33      2.03 o 
  -1   4  23      588.49      598.54      7.60 o 
   0   4  23       31.17       31.38      1.00 o 
   1   4  23      589.12      578.91      6.63 o 
   2   4  23       86.78       86.42      2.59 o 
   3   4  23        3.98        3.26      0.66 o 
  -3   5  23        2.62        1.92      0.45 o 
  -2   5  23       46.38       46.59      2.38 o 
  -1   5  23      297.54      321.98      4.24 o 
   0   5  23        3.03        4.46      0.45 o 
   1   5  23      301.90      325.95      4.13 o 
   2   5  23       46.81       49.51      1.34 o 
   3   5  23        2.57        1.59      0.55 o 
  -3   6  23      106.84      104.19      2.51 o 
  -2   6  23       61.08       57.58      2.23 o 
  -1   6  23      199.23      209.69      2.98 o 
   0   6  23       11.15        9.29      0.79 o 
   1   6  23      197.73      205.67      3.35 o 
   2   6  23       61.45       57.03      4.75 o 
   3   6  23      107.46      111.68      2.75 o 
  -2   7  23       50.02       50.32      1.34 o 
  -1   7  23      155.54      163.89      2.40 o 
   0   7  23       90.12       89.57      1.61 o 
   1   7  23      154.32      154.99      2.71 o 
   2   7  23       49.20       48.63      1.42 o 
  -2   8  23       27.57       23.34      0.85 o 
  -1   8  23       12.94       14.89      0.76 o 
   0   8  23      524.59      591.93      7.61 o 
   1   8  23       12.55       13.84      0.84 o 
   2   8  23       27.53       21.74      1.68 o 
  -1   9  23       23.71       26.32      0.94 o 
   0   9  23       13.33       12.82      1.30 o 
   1   9  23       23.88       26.71      0.90 o 
  -1  10  23        7.21        9.34      1.14 o 
   0  10  23       68.32       69.71      1.74 o 
   1  10  23        7.43        7.87      0.81 o 
   0   0  24      228.99      257.23      7.56 o 
   1   0  24      260.17      259.78      4.32 o 
   2   0  24       31.79       27.74      0.99 o 
   3   0  24        2.02        1.04      0.66 o 
  -3   1  24        0.97        0.92      0.43 o 
  -2   1  24       45.31       46.76      1.10 o 
  -1   1  24       30.34       30.76      1.21 o 
   0   1  24       27.33       23.05      0.87 o 
   1   1  24       29.78       32.62      1.16 o 
   2   1  24       46.55       46.95      1.28 o 
   3   1  24        0.87        0.93      0.54 o 
  -3   2  24        3.44        2.18      0.63 o 
  -2   2  24       29.05       24.14      1.09 o 
  -1   2  24       13.07       14.02      1.45 o 
   0   2  24       33.93       36.73      1.10 o 
   1   2  24       13.09       14.30      0.81 o 
   2   2  24       29.30       26.05      2.11 o 
   3   2  24        3.27        2.56      0.62 o 
  -3   3  24       20.86       19.55      0.84 o 
  -2   3  24       34.42       34.96      1.62 o 
  -1   3  24      155.77      159.73      3.16 o 
   0   3  24       68.53       68.02      2.29 o 
   1   3  24      154.60      157.64      2.47 o 
   2   3  24       34.56       32.10      2.85 o 
   3   3  24       20.50       20.12      1.11 o 
  -3   4  24        8.83        8.49      1.48 o 
  -2   4  24      136.62      126.71      2.51 o 
  -1   4  24      452.91      485.43      5.82 o 
   0   4  24       29.86       33.07      0.89 o 
   1   4  24      452.64      472.74      6.28 o 
   2   4  24      137.68      126.54      4.98 o 
   3   4  24        8.84        8.14      0.80 o 
  -2   5  24       34.95       32.85      1.13 o 
  -1   5  24      347.47      371.94      4.64 o 
   0   5  24       42.00       47.97      1.37 o 
   1   5  24      346.96      369.06      6.98 o 
   2   5  24       34.27       30.96      0.94 o 
  -2   6  24       58.46       55.45      2.09 o 
  -1   6  24        8.89        9.92      0.60 o 
   0   6  24       57.51       65.45      2.06 o 
   1   6  24        9.05        9.28      0.69 o 
   2   6  24       58.26       50.98      1.35 o 
  -2   7  24        1.35        1.97      0.42 o 
  -1   7  24      128.57      136.20      2.03 o 
   0   7  24        7.19        8.16      1.27 o 
   1   7  24      128.14      135.56      2.25 o 
   2   7  24        1.40        0.31      0.52 o 
  -1   8  24       65.26       73.09      1.57 o 
   0   8  24        4.79        5.54      0.72 o 
   1   8  24       65.91       77.75      1.50 o 
  -1   9  24        5.09        5.34      0.98 o 
   0   9  24       55.62       59.77      1.63 o 
   1   9  24        4.87        5.05      0.43 o 
   1   0  25       55.90       55.90      1.49 o 
   2   0  25      129.89      134.58      3.44 o 
   3   0  25        9.22        7.32      0.73 o 
  -2   1  25        3.33        2.26      0.65 o 
  -1   1  25       20.69       24.52      1.10 o 
   0   1  25        1.66        1.78      0.93 o 
   1   1  25       21.06       24.72      1.60 o 
   2   1  25        3.46        2.99      0.43 o 
  -2   2  25       16.53       14.70      0.87 o 
  -1   2  25       18.92       21.97      1.01 o 
   0   2  25        1.75        1.84      0.39 o 
   1   2  25       18.15       19.75      1.52 o 
   2   2  25       16.18       14.26      0.58 o 
  -2   3  25       88.67       92.10      1.98 o 
  -1   3  25      109.09      115.55      2.00 o 
   0   3  25        9.34        9.77      0.56 o 
   1   3  25      108.89      119.96      2.44 o 
   2   3  25       88.74       87.90      1.87 o 
  -2   4  25       33.42       31.97      1.09 o 
  -1   4  25      127.51      132.44      2.12 o 
   0   4  25        0.91        0.76      0.55 o 
   1   4  25      129.06      132.04      2.60 o 
   2   4  25       32.57       31.03      1.04 o 
  -2   5  25       25.10       26.86      0.97 o 
  -1   5  25      261.77      281.79      4.03 o 
   0   5  25       76.34       77.18      1.69 o 
   1   5  25      263.09      290.47      4.50 o 
   2   5  25       25.62       25.12      0.92 o 
  -2   6  25       43.68       44.43      1.17 o 
  -1   6  25       85.03       88.99      1.53 o 
   0   6  25        0.07        0.12      0.64 o 
   1   6  25       84.54       89.81      1.69 o 
   2   6  25       42.35       41.97      1.58 o 
  -1   7  25       52.19       58.11      1.07 o 
   0   7  25        1.25        4.03      0.65 o 
   1   7  25       51.87       58.58      1.26 o 
  -1   8  25       82.03       82.48      2.90 o 
   0   8  25       46.29       53.92      1.55 o 
   1   8  25       81.81       81.91      1.42 o 
   0   0  26       24.60       26.03      1.09 o 
   1   0  26       26.14       27.27      1.09 o 
   2   0  26       51.07       45.39      1.68 o 
  -2   1  26      101.34      101.21      2.71 o 
  -1   1  26       69.68       74.66      1.76 o 
   0   1  26        1.16        0.41      0.32 o 
   1   1  26       69.51       78.76      2.42 o 
   2   1  26      101.87      103.20      2.75 o 
  -2   2  26       17.34       16.83      0.86 o 
  -1   2  26      199.36      218.86      3.50 o 
   0   2  26       62.53       66.36      1.96 o 
   1   2  26      199.15      208.96      3.54 o 
   2   2  26       16.79       16.59      1.08 o 
  -2   3  26       14.39       15.54      0.80 o 
  -1   3  26        1.08        0.46      0.36 o 
   0   3  26        7.94        9.03      0.80 o 
   1   3  26        1.07        0.70      0.45 o 
   2   3  26       14.60       14.91      1.02 o 
  -2   4  26       23.70       23.71      0.90 o 
  -1   4  26      164.47      168.58      2.43 o 
   0   4  26        5.32        6.49      0.56 o 
   1   4  26      164.68      175.14      2.99 o 
   2   4  26       23.93       25.31      1.21 o 
  -2   5  26        1.88        2.33      0.49 o 
  -1   5  26       73.45       81.60      1.41 o 
   0   5  26       96.20       97.34      2.29 o 
   1   5  26       72.24       81.11      2.87 o 
   2   5  26        1.82        1.84      0.52 o 
  -1   6  26      129.28      143.97      2.91 o 
   0   6  26      207.09      200.55      3.57 o 
   1   6  26      129.44      146.79      2.15 o 
  -1   7  26      197.96      198.18      5.10 o 
   0   7  26       15.65       12.73      0.98 o 
   1   7  26      197.65      203.20      2.64 o 
   1   0  27       15.89       14.03      0.76 o 
   2   0  27       27.51       28.30      1.22 o 
  -2   1  27       76.33       75.34      2.10 o 
  -1   1  27       36.91       40.26      1.15 o 
   1   1  27       37.31       40.81      1.19 o 
   2   1  27       76.17       77.28      2.14 o 
  -2   2  27        0.96        0.84      0.48 o 
  -1   2  27       50.39       49.71      1.71 o 
   1   2  27       50.33       52.56      1.82 o 
   2   2  27        0.93        1.30      0.49 o 
  -1   3  27       32.87       35.55      1.01 o 
   0   3  27       33.51       38.33      1.92 o 
   1   3  27       33.16       34.80      1.17 o 
  -1   4  27       60.12       62.38      1.17 o 
   0   4  27      219.98      235.52      5.48 o 
   1   4  27       59.43       62.27      1.56 o 
  -1   5  27       11.72        8.74      1.05 o 
   0   5  27       65.94       69.87      1.77 o 
   1   5  27       11.82        7.53      0.54 o 
   0   6  27       13.49       14.98      1.42 o 
   0   0  28        1.98        2.93      0.77 o 
   1   0  28        0.45        0.73      0.33 o 
  -1   1  28        9.08        6.73      0.48 o 
   0   1  28        1.19        0.44      0.60 o 
   1   1  28        9.27        5.72      0.48 o 
  -1   2  28       21.17       19.36      0.68 o 
   0   2  28        0.71        1.44      0.65 o 
   1   2  28       20.64       19.33      0.74 o 
  -1   3  28       13.22       10.83      0.59 o 
   0   3  28      197.32      192.14      3.27 o 
   1   3  28       13.10       11.43      0.87 o 
   0   4  28       10.35        9.65      0.72 o 
                                                 
